# Supplementary material for: 6-Meth­oxy-1,3-benzothia­zol-2-amine
Source: Acta Crystallogr Sect E Struct Rep Online. 2012 Jun 30;68(Pt 7):o2240. doi: 10.1107/S1600536812028152 (PMC3394031; doi:10.1107/S1600536812028152)
Supplement: Supplementary file 2 [file e-68-o2240-Isup2.hkl]

# 
# h,k,l, Fc-squared, Fo-squared, sigma(Fo-squared) and status flag 
# 
data_I
_shelx_title ' C8 H8 N2 O S in Pbca' 
_shelx_refln_list_code          4 
_shelx_F_calc_maximum      246.83 
_exptl_crystal_F_000       752.00 
_reflns_d_resolution_high  0.7602 
 
loop_ 
 _symmetry_equiv_pos_as_xyz 
 'x, y, z' 
 '-x+1/2, -y, z+1/2' 
 '-x, y+1/2, -z+1/2' 
 'x+1/2, -y+1/2, -z' 
 '-x, -y, -z' 
 'x-1/2, y, -z-1/2' 
 'x, -y-1/2, z-1/2' 
 '-x-1/2, y-1/2, z' 
 
_cell_length_a    15.0596 
_cell_length_b     6.6997 
_cell_length_c    16.6486 
_cell_angle_alpha  90.000 
_cell_angle_beta   90.000 
_cell_angle_gamma  90.000 
 
_shelx_F_squared_multiplier     1.000 
 
loop_ 
 _refln_index_h 
 _refln_index_k 
 _refln_index_l 
 _refln_F_squared_calc 
 _refln_F_squared_meas 
 _refln_F_squared_sigma 
 _refln_observed_status 
   2   0   0      374.37      278.77      4.20 o 
   4   0   0    60926.41    62292.69    546.54 o 
   6   0   0     3226.06     3317.18     34.51 o 
   8   0   0    17506.13    18134.28    163.46 o 
  10   0   0      474.09      489.19     14.90 o 
  12   0   0    10651.71    10787.06    133.23 o 
  14   0   0      462.84      448.68     32.45 o 
  16   0   0      318.09      326.65     17.64 o 
  18   0   0      161.34      181.49     15.72 o 
   2   1   0     4494.26     4777.37     34.55 o 
   4   1   0     8574.43     9492.49     61.04 o 
   6   1   0      200.31      244.73      4.43 o 
   8   1   0      370.00      421.03      6.53 o 
  10   1   0     1272.95     1164.01     14.98 o 
  12   1   0     1207.95     1131.28     18.95 o 
  14   1   0      711.18      658.33     15.01 o 
  16   1   0     1208.13     1101.24     21.34 o 
  18   1   0       77.70       95.96     10.96 o 
   0   2   0     8113.95     7949.86     73.68 o 
   2   2   0       95.59       85.24      2.97 o 
   4   2   0     1662.13     1662.64     15.79 o 
   6   2   0      244.57      194.59      4.43 o 
   8   2   0      166.23      137.00      4.35 o 
  10   2   0       32.71       37.80      4.27 o 
  12   2   0     1502.30     1462.92     19.16 o 
  14   2   0      564.59      520.86     13.66 o 
  16   2   0      270.22      265.90     14.24 o 
  18   2   0      344.85      345.28     17.40 o 
   2   3   0     2086.81     2224.66     27.19 o 
   4   3   0     2193.86     2066.66     20.15 o 
   6   3   0      399.43      422.76      7.76 o 
   8   3   0      102.00      102.76      4.40 o 
  10   3   0     1984.58     1934.15     19.84 o 
  12   3   0      435.41      422.62     10.13 o 
  14   3   0      213.14      208.81     12.59 o 
  16   3   0      223.91      221.50     19.94 o 
  18   3   0      158.72      173.82     13.67 o 
   0   4   0     4585.59     4523.42     49.60 o 
   2   4   0       20.18       27.91      2.89 o 
   4   4   0       96.27       93.96      4.67 o 
   6   4   0        3.61        4.15      2.17 o 
   8   4   0     2245.87     2150.04     21.62 o 
  10   4   0       24.69       26.76      3.59 o 
  12   4   0      916.86      887.82     18.19 o 
  14   4   0       13.60        9.78      5.22 o 
  16   4   0       24.40       19.01      6.46 o 
   2   5   0      991.32      919.54     17.01 o 
   4   5   0       46.66       51.54      4.20 o 
   6   5   0      418.19      386.16      9.09 o 
   8   5   0       71.13       85.34      6.29 o 
  10   5   0       47.17       46.60      5.60 o 
  12   5   0        8.37        7.89      4.06 o 
  14   5   0       74.00       77.86     10.15 o 
  16   5   0      150.11      177.08     14.08 o 
   0   6   0        1.73       -5.59      5.59 o 
   2   6   0     1218.80     1222.48     17.99 o 
   4   6   0        9.27        1.48      2.82 o 
   6   6   0     2040.34     2094.19     29.43 o 
   8   6   0       12.16       14.40      4.06 o 
  10   6   0        0.28        0.07      3.68 o 
  12   6   0       64.17       67.84      8.07 o 
  14   6   0      105.63      127.12     11.96 o 
   2   7   0     2271.51     2211.37     31.72 o 
   4   7   0       95.17      104.41      7.94 o 
   6   7   0       79.24       80.07      7.15 o 
   8   7   0      100.82      102.07      8.29 o 
  10   7   0      779.41      793.37     30.25 o 
  12   7   0        9.11       15.23      5.26 o 
   0   8   0      269.15      253.25     25.08 o 
   2   8   0        0.20       -2.49      3.84 o 
   4   8   0      103.70      117.83      9.03 o 
   6   8   0        1.40        5.80      4.83 o 
   8   8   0        1.15       -3.39      7.80 o 
   1   1   1     1544.49     1699.16      9.24 o 
   2   1   1    28949.50    30994.13    148.18 o 
   3   1   1     7902.64     8434.83     40.00 o 
   4   1   1        1.72        0.05      0.69 o 
   5   1   1     6729.43     7136.19     33.51 o 
   6   1   1        0.15        0.44      0.81 o 
   7   1   1     2371.66     2414.36     13.92 o 
   8   1   1       53.58       61.50      2.61 o 
   9   1   1      448.28      468.88      6.45 o 
  10   1   1      998.86     1052.16      8.94 o 
  11   1   1      138.74      121.86      3.60 o 
  12   1   1      107.83      118.70      4.68 o 
  13   1   1       30.68       25.05      3.01 o 
  14   1   1       43.18       46.86      3.80 o 
  15   1   1       73.32       75.36      4.76 o 
  16   1   1       82.46       77.55      5.06 o 
  17   1   1       29.84       32.82      4.78 o 
  18   1   1       10.37        5.07      4.00 o 
  19   1   1       45.14       45.47      6.25 o 
   0   2   1     1555.75     1536.16     13.02 o 
   1   2   1     1877.70     2033.56     11.45 o 
   2   2   1      569.39      635.74      5.57 o 
   3   2   1     1768.18     1762.63     11.47 o 
   4   2   1       66.62       65.48      2.02 o 
   5   2   1      131.87      172.48      2.96 o 
   6   2   1      323.20      397.47      4.44 o 
   7   2   1      491.68      488.09      5.16 o 
   8   2   1      645.28      637.91      6.21 o 
   9   2   1       38.15       37.95      2.00 o 
  10   2   1       19.81       18.90      1.71 o 
  11   2   1      101.95      104.83      3.53 o 
  12   2   1      228.23      213.59      5.26 o 
  13   2   1       15.76       20.11      2.67 o 
  14   2   1        3.31        2.05      2.51 o 
  15   2   1       64.94       64.55      5.14 o 
  16   2   1        7.22        6.70      3.15 o 
  17   2   1        1.72        4.63      3.64 o 
  18   2   1       15.17       18.14      4.69 o 
  19   2   1      250.93      238.02     11.18 o 
   1   3   1      149.22      154.75      2.93 o 
   2   3   1      304.31      285.42      4.20 o 
   3   3   1       70.26       39.65      2.18 o 
   4   3   1     1000.24     1017.17     11.71 o 
   5   3   1      260.02      243.16      4.05 o 
   6   3   1       65.80       66.88      2.48 o 
   7   3   1       46.58       35.56      1.96 o 
   8   3   1      533.28      503.60      6.01 o 
   9   3   1     1206.44     1185.89     10.00 o 
  10   3   1      422.68      392.03      6.80 o 
  11   3   1       46.53       40.17      2.90 o 
  12   3   1        5.57        3.09      2.01 o 
  13   3   1      262.85      249.90      7.32 o 
  14   3   1      115.83      115.16      7.00 o 
  15   3   1        0.60        4.48      7.73 o 
  16   3   1       39.19       42.29      5.15 o 
  17   3   1       71.89       82.16      6.96 o 
  18   3   1       21.01       25.64      5.57 o 
   0   4   1     1065.65     1055.32     13.42 o 
   1   4   1      475.50      431.02      5.36 o 
   2   4   1        2.00        0.06      1.18 o 
   3   4   1     1679.39     1778.86     13.77 o 
   4   4   1      123.80      129.80      3.71 o 
   5   4   1     1465.74     1444.01     12.21 o 
   6   4   1      201.39      184.10      4.36 o 
   7   4   1     2849.92     2865.14     20.93 o 
   8   4   1      542.48      511.85      6.55 o 
   9   4   1       94.93       85.75      3.51 o 
  10   4   1      207.51      194.94      5.35 o 
  11   4   1      196.78      196.30      6.11 o 
  12   4   1      334.13      315.26      8.09 o 
  13   4   1       18.82       14.30      3.00 o 
  14   4   1       90.25       88.96      6.44 o 
  15   4   1      296.28      293.13     11.05 o 
  16   4   1        0.58       -1.38      3.79 o 
  17   4   1        0.65        3.05      4.60 o 
   1   5   1        0.19        2.60      1.56 o 
   2   5   1      322.59      292.20      5.48 o 
   3   5   1     1998.33     1943.34     15.77 o 
   4   5   1     5043.79     5140.78     31.90 o 
   5   5   1      755.17      720.43      9.46 o 
   6   5   1       99.56       98.37      4.22 o 
   7   5   1     1382.60     1387.65     14.16 o 
   8   5   1     1911.24     1830.06     16.18 o 
   9   5   1      339.89      319.73      9.20 o 
  10   5   1      120.05      127.59      5.31 o 
  11   5   1       18.19       16.91      3.08 o 
  12   5   1       98.51      109.28      5.81 o 
  13   5   1       49.18       44.86      4.54 o 
  14   5   1      168.32      187.17      8.46 o 
  15   5   1      298.46      295.31     11.94 o 
  16   5   1      228.73      264.92     11.87 o 
   0   6   1     7947.88     7936.29     65.81 o 
   1   6   1        7.44        4.05      2.05 o 
   2   6   1      185.35      168.32      5.23 o 
   3   6   1        0.32       -0.16      1.81 o 
   4   6   1     1853.01     1754.18     17.03 o 
   5   6   1        4.28        2.27      2.08 o 
   6   6   1      605.39      602.57     10.25 o 
   7   6   1       66.46       71.36      4.51 o 
   8   6   1      774.43      793.59     12.13 o 
   9   6   1        1.59        4.11      2.25 o 
  10   6   1      125.13      131.29      6.93 o 
  11   6   1       36.40       34.34      3.89 o 
  12   6   1     1296.24     1333.05     18.13 o 
  13   6   1       46.84       60.76      5.01 o 
  14   6   1       23.61       24.11      4.55 o 
   1   7   1      665.17      664.22     11.11 o 
   2   7   1       90.58       89.89      5.20 o 
   3   7   1     1175.07     1211.09     15.78 o 
   4   7   1      182.22      179.32      7.03 o 
   5   7   1      157.91      156.47      6.68 o 
   6   7   1       19.73       23.01      3.35 o 
   7   7   1      106.71      129.81      7.78 o 
   8   7   1      152.08      161.68      6.99 o 
   9   7   1      609.74      627.55     13.00 o 
  10   7   1      129.67      129.45      6.81 o 
  11   7   1       79.25       89.13      6.05 o 
  12   7   1       19.72       17.39      3.95 o 
   0   8   1        3.93       -5.20      5.20 o 
   1   8   1      176.09      182.32      9.58 o 
   2   8   1       19.09       29.12      4.27 o 
   3   8   1      102.29      103.17      6.01 o 
   4   8   1        0.75       -2.21      2.92 o 
   5   8   1      270.26      300.17      9.63 o 
   6   8   1       30.74       34.39      4.67 o 
   7   8   1      304.60      321.51     10.72 o 
   8   8   1       16.60       19.61      5.41 o 
   0   0   2      699.45      820.90      7.63 o 
   1   0   2     1595.83     1693.12     13.14 o 
   2   0   2       11.02        9.65      0.71 o 
   3   0   2     4812.28     5513.07     36.51 o 
   4   0   2       79.74       28.94      1.98 o 
   5   0   2      522.27      620.76      7.89 o 
   6   0   2      494.84      486.57      6.21 o 
   7   0   2      453.05      367.57      6.60 o 
   8   0   2       38.76       44.59      2.29 o 
   9   0   2      222.71      232.20      4.70 o 
  10   0   2      566.99      593.84      8.93 o 
  11   0   2     1160.66     1148.93     25.67 o 
  12   0   2        7.62        7.03      2.97 o 
  13   0   2      412.82      376.67     10.91 o 
  14   0   2      147.57      136.97      8.03 o 
  15   0   2       89.47       82.84      6.94 o 
  16   0   2        2.66        2.92      3.90 o 
  17   0   2      299.24      299.41     13.76 o 
  18   0   2       16.45       14.81      6.36 o 
  19   0   2      505.41      542.02     19.86 o 
   1   1   2     8619.79     9209.52     41.73 o 
   2   1   2     1414.76     1450.30      9.41 o 
   3   1   2    23626.97    25184.80    110.61 o 
   4   1   2    23528.17    25216.76    115.49 o 
   5   1   2      949.88      878.67      6.74 o 
   6   1   2       19.36       22.77      1.44 o 
   7   1   2     1664.54     1684.82     11.45 o 
   8   1   2     5038.78     5350.55     28.82 o 
   9   1   2     2888.11     2852.50     18.83 o 
  10   1   2       60.00       61.51      2.57 o 
  11   1   2     1740.35     1646.99     12.78 o 
  12   1   2       92.97       95.47      3.75 o 
  13   1   2      178.07      188.90      6.10 o 
  14   1   2       16.55       19.92      2.94 o 
  15   1   2     1360.89     1348.21     17.08 o 
  16   1   2       19.34       17.65      3.68 o 
  17   1   2       87.80       94.75      6.25 o 
  18   1   2       33.52       40.03      5.04 o 
  19   1   2       12.32       11.80      4.63 o 
   0   2   2     1153.57     1220.21     11.09 o 
   1   2   2     5976.98     6344.69     33.07 o 
   2   2   2      228.70      240.72      3.91 o 
   3   2   2     5397.58     5912.07     31.31 o 
   4   2   2     2730.21     2814.69     16.06 o 
   5   2   2    11812.93    12644.03     60.52 o 
   6   2   2       27.44       32.38      1.63 o 
   7   2   2     7559.13     7683.30     37.53 o 
   8   2   2      638.22      604.28      6.00 o 
   9   2   2        6.17       12.77      1.51 o 
  10   2   2       18.34       19.11      1.94 o 
  11   2   2      252.12      252.15      4.88 o 
  12   2   2      171.59      175.05      5.39 o 
  13   2   2     1630.04     1582.65     16.27 o 
  14   2   2       31.92       25.86      3.63 o 
  15   2   2      640.01      598.22     11.77 o 
  16   2   2      426.64      422.47     10.50 o 
  17   2   2      124.05      123.88      8.54 o 
  18   2   2      142.90      150.69      9.03 o 
  19   2   2      410.74      406.04     13.56 o 
   1   3   2      396.75      391.46      4.71 o 
   2   3   2     1331.14     1538.29     10.86 o 
   3   3   2      530.93      458.15      5.41 o 
   4   3   2       18.99       12.42      1.60 o 
   5   3   2      133.01      114.68      3.08 o 
   6   3   2      216.88      198.25      3.67 o 
   7   3   2       64.03       71.28      2.63 o 
   8   3   2       22.99       19.09      1.74 o 
   9   3   2      844.75      819.17      8.20 o 
  10   3   2      489.17      470.93      6.62 o 
  11   3   2     1216.61     1156.20     11.93 o 
  12   3   2       46.89       45.76      3.39 o 
  13   3   2       23.07       28.67      3.39 o 
  14   3   2        0.01        0.01      2.94 o 
  15   3   2      627.54      616.65     13.66 o 
  16   3   2        1.92        0.38      3.60 o 
  17   3   2      294.55      285.41     11.47 o 
  18   3   2       87.46       79.50      8.58 o 
   0   4   2      806.40      864.89     11.76 o 
   1   4   2      672.48      660.91      6.78 o 
   2   4   2      109.96      102.09      3.34 o 
   3   4   2       15.38       22.89      1.96 o 
   4   4   2       96.01      101.41      3.35 o 
   5   4   2       16.68       16.63      1.91 o 
   6   4   2      468.63      449.77      6.60 o 
   7   4   2     1595.08     1469.39     12.60 o 
   8   4   2      149.33      141.41      4.39 o 
   9   4   2      492.45      464.01      7.49 o 
  10   4   2      344.31      335.04      6.43 o 
  11   4   2      470.13      448.87      8.05 o 
  12   4   2       20.89       17.88      2.85 o 
  13   4   2      235.63      223.65      8.28 o 
  14   4   2       42.09       48.18      4.69 o 
  15   4   2      299.73      311.30     13.18 o 
  16   4   2       28.20       15.05      4.71 o 
  17   4   2        1.11        0.25      4.04 o 
   1   5   2       49.40       44.71      2.78 o 
   2   5   2        0.80        1.85      1.63 o 
   3   5   2     2140.01     2109.33     17.84 o 
   4   5   2        2.67       -0.55      1.63 o 
   5   5   2     2141.99     2104.73     18.17 o 
   6   5   2       56.46       57.97      3.48 o 
   7   5   2      397.29      388.19      9.59 o 
   8   5   2        2.81        3.27      1.87 o 
   9   5   2     1208.79     1216.79     13.86 o 
  10   5   2        0.65        4.12      2.22 o 
  11   5   2       82.34       88.26      5.12 o 
  12   5   2       93.95       95.27      5.51 o 
  13   5   2       39.18       46.93      4.44 o 
  14   5   2       56.53       61.32      5.53 o 
  15   5   2       24.37       33.59      6.05 o 
  16   5   2      147.33      148.67      9.26 o 
   0   6   2      134.53      137.32      6.32 o 
   1   6   2        2.97        7.75      2.04 o 
   2   6   2       68.65       70.67      3.68 o 
   3   6   2      300.87      305.80      6.93 o 
   4   6   2       98.20       97.44      4.54 o 
   5   6   2      192.94      181.67      5.98 o 
   6   6   2      140.77      146.09      5.54 o 
   7   6   2       35.70       41.46      3.70 o 
   8   6   2       18.62       19.31      2.84 o 
   9   6   2        0.06       -2.26      2.26 o 
  10   6   2        0.29       -2.16      2.16 o 
  11   6   2       19.24       22.31      3.45 o 
  12   6   2        2.30        6.42      3.11 o 
  13   6   2       91.49       97.33      6.13 o 
  14   6   2       21.18       19.96      4.84 o 
   1   7   2        5.46        1.28      2.39 o 
   2   7   2      621.94      594.95     10.06 o 
   3   7   2       96.79      103.72      5.17 o 
   4   7   2       34.87       32.38      3.77 o 
   5   7   2       44.15       46.39      5.56 o 
   6   7   2       14.44        7.98      3.12 o 
   7   7   2      108.04      119.50      6.09 o 
   8   7   2        0.07        2.13      2.61 o 
   9   7   2        5.62        4.84      3.83 o 
  10   7   2       59.63       69.90      8.00 o 
  11   7   2        0.16       -4.27      4.27 o 
   0   8   2       19.91       26.23      5.93 o 
   1   8   2      186.85      193.27      9.13 o 
   2   8   2      166.58      159.59      7.77 o 
   3   8   2       57.20       49.19      5.18 o 
   4   8   2        4.74        7.00      3.50 o 
   5   8   2        6.17       -1.00      3.18 o 
   6   8   2      267.19      279.21      9.44 o 
   7   8   2        8.05       14.24      4.22 o 
   8   8   2       31.64       29.58      4.58 o 
   1   1   3        0.31        0.69      0.54 o 
   2   1   3      477.00      472.55      4.18 o 
   3   1   3     2182.90     2279.29     13.36 o 
   4   1   3      463.16      521.22      4.40 o 
   5   1   3     1035.94     1094.13      8.39 o 
   6   1   3      607.77      664.30      6.01 o 
   7   1   3      535.86      610.12      8.45 o 
   8   1   3      183.90      186.63      3.52 o 
   9   1   3      105.43      104.50      2.98 o 
  10   1   3      102.56       99.43      3.10 o 
  11   1   3       72.40       62.43      3.13 o 
  12   1   3       58.94       60.49      3.26 o 
  13   1   3       20.53       25.83      2.80 o 
  14   1   3      178.44      149.83      6.00 o 
  15   1   3      126.64      124.02      6.31 o 
  16   1   3       17.37       15.23      3.67 o 
  17   1   3       40.50       37.67      5.30 o 
  18   1   3       37.37       51.45      5.36 o 
  19   1   3        3.73        5.73      4.74 o 
   0   2   3     2926.19     3096.74     27.56 o 
   1   2   3     1212.44     1234.54      8.72 o 
   2   2   3     4247.20     4633.47     24.10 o 
   3   2   3      328.54      342.47      5.02 o 
   4   2   3      172.85      173.60      3.15 o 
   5   2   3      119.53      114.65      2.46 o 
   6   2   3     7083.15     7626.46     38.54 o 
   7   2   3      295.23      233.10      3.49 o 
   8   2   3      578.98      538.80      5.58 o 
   9   2   3      962.14      996.70      8.26 o 
  10   2   3      431.05      420.32      5.99 o 
  11   2   3      103.63       94.41      3.50 o 
  12   2   3      357.23      359.95     10.53 o 
  13   2   3      636.87      607.62     10.10 o 
  14   2   3       51.43       54.69      4.83 o 
  15   2   3      154.21      151.66      7.17 o 
  16   2   3       11.22        7.46      3.25 o 
  17   2   3      105.05      105.19      6.74 o 
  18   2   3        2.92       -0.45      5.06 o 
  19   2   3      228.10      190.47     11.04 o 
   1   3   3     1621.18     1771.39     12.01 o 
   2   3   3     4133.12     4501.68     25.94 o 
   3   3   3      119.09       99.50      2.78 o 
   4   3   3       73.83       47.40      2.22 o 
   5   3   3      442.84      509.85      5.58 o 
   6   3   3     1970.00     1988.47     13.58 o 
   7   3   3      970.62     1002.50      8.79 o 
   8   3   3      771.23      738.50      7.29 o 
   9   3   3        2.25        9.65      1.78 o 
  10   3   3     2017.97     1971.65     16.33 o 
  11   3   3     2207.52     2135.64     17.63 o 
  12   3   3      188.76      198.91      6.67 o 
  13   3   3       18.04       14.83      2.92 o 
  14   3   3       28.78       28.91      4.06 o 
  15   3   3      740.01      677.58     13.03 o 
  16   3   3      123.30      108.57      8.01 o 
  17   3   3        1.27        1.67      3.98 o 
  18   3   3      261.39      254.07     11.36 o 
   0   4   3      739.97      939.82     12.05 o 
   1   4   3     3011.91     3108.82     21.51 o 
   2   4   3      132.29      128.29      4.25 o 
   3   4   3       56.45       64.21      2.79 o 
   4   4   3        0.05        4.24      1.43 o 
   5   4   3     2138.16     2070.95     15.52 o 
   6   4   3      516.22      502.31      7.01 o 
   7   4   3     1277.61     1206.96     13.75 o 
   8   4   3      332.20      330.47      5.89 o 
   9   4   3      325.79      301.17      6.12 o 
  10   4   3      184.64      177.54      5.34 o 
  11   4   3      915.51      850.14     10.72 o 
  12   4   3       53.84       50.88      3.84 o 
  13   4   3        3.29        8.51      3.14 o 
  14   4   3        2.15       -1.45      2.90 o 
  15   4   3        9.09        7.84      4.05 o 
  16   4   3      213.22      223.36     10.55 o 
  17   4   3      140.15      146.55      9.23 o 
   1   5   3      315.03      285.08      5.25 o 
   2   5   3       43.17       32.90      2.63 o 
   3   5   3      824.81      763.85      9.95 o 
   4   5   3       10.36        7.20      1.98 o 
   5   5   3        0.75        0.34      1.85 o 
   6   5   3        5.64        7.48      2.08 o 
   7   5   3       89.32       81.16      3.78 o 
   8   5   3       34.30       35.39      2.86 o 
   9   5   3       50.95       58.19      3.83 o 
  10   5   3      168.58      173.77      5.77 o 
  11   5   3      346.65      364.46      8.85 o 
  12   5   3      126.23      136.05      6.43 o 
  13   5   3       96.18       95.73      6.21 o 
  14   5   3      111.87      126.45      7.31 o 
  15   5   3      365.46      359.82     12.73 o 
  16   5   3       91.37      109.41      9.00 o 
   0   6   3      880.39      855.91     14.88 o 
   1   6   3      955.51      900.10     11.67 o 
   2   6   3      417.40      389.98      8.29 o 
   3   6   3      191.42      184.98      5.93 o 
   4   6   3      130.45      130.26      5.68 o 
   5   6   3      187.84      173.30      5.95 o 
   6   6   3      779.51      746.85     11.39 o 
   7   6   3      248.57      243.21      6.52 o 
   8   6   3      176.35      173.11      6.72 o 
   9   6   3       83.26       84.88      5.10 o 
  10   6   3        2.24        2.65      2.46 o 
  11   6   3      458.16      452.07     10.32 o 
  12   6   3      239.28      251.78      8.87 o 
  13   6   3      187.62      194.65      9.00 o 
  14   6   3      277.53      279.62     10.77 o 
   1   7   3      452.79      466.40      9.06 o 
   2   7   3      731.92      724.13     11.20 o 
   3   7   3      674.21      664.70     12.08 o 
   4   7   3       62.78       72.37      4.49 o 
   5   7   3       34.50       42.33      4.07 o 
   6   7   3       24.64       26.93      3.66 o 
   7   7   3        3.70       -2.57      2.57 o 
   8   7   3        4.25        9.03      3.18 o 
   9   7   3      281.27      294.76      9.31 o 
  10   7   3      348.43      353.66     11.37 o 
  11   7   3      293.80      314.99     11.10 o 
   0   8   3      622.35      600.66     19.29 o 
   1   8   3      365.34      357.20     10.62 o 
   2   8   3      120.79      124.23      8.82 o 
   3   8   3       65.90       70.46      6.38 o 
   4   8   3      212.75      218.58     10.00 o 
   5   8   3      408.75      446.09     11.57 o 
   6   8   3      327.11      357.50     11.25 o 
   7   8   3      601.09      663.00     13.99 o 
   0   0   4     1865.82     2051.14     40.94 o 
   1   0   4     1040.67     1082.52     12.48 o 
   2   0   4     4931.74     5210.74     38.08 o 
   3   0   4      184.46      217.56      3.54 o 
   4   0   4        9.99        5.68      1.18 o 
   5   0   4     1335.70     1485.83     12.71 o 
   6   0   4     7812.23     7985.52     59.39 o 
   7   0   4     1574.67     1651.39     17.23 o 
   8   0   4     2292.20     2117.23     21.20 o 
   9   0   4       78.73       91.66      4.59 o 
  10   0   4      204.70      206.22      7.07 o 
  11   0   4      254.43      266.70      7.47 o 
  12   0   4      925.13      862.58     13.92 o 
  13   0   4        0.01       -0.69      2.73 o 
  14   0   4      902.38      867.39     17.34 o 
  15   0   4       17.65       23.70      4.52 o 
  16   0   4       45.58       43.46      5.93 o 
  17   0   4       41.79       34.79      8.96 o 
  18   0   4      409.49      403.56     17.87 o 
  19   0   4        0.01        5.25      6.91 o 
   1   1   4      163.93      156.94      2.36 o 
   2   1   4     2565.53     2740.58     14.73 o 
   3   1   4      119.07       97.14      1.91 o 
   4   1   4     4469.89     4472.67     23.05 o 
   5   1   4      561.87      568.07      4.79 o 
   6   1   4      406.32      389.95      4.48 o 
   7   1   4       27.21       46.08      1.98 o 
   8   1   4     3441.91     3267.59     19.51 o 
   9   1   4       45.44       49.78      2.31 o 
  10   1   4     1492.48     1435.01     11.41 o 
  11   1   4       14.70       18.95      2.22 o 
  12   1   4        1.61        2.61      1.86 o 
  13   1   4      117.85      113.67      4.36 o 
  14   1   4      149.51      141.03      5.81 o 
  15   1   4        7.15        8.53      3.20 o 
  16   1   4      856.60      857.43     21.36 o 
  17   1   4      190.16      181.39      8.08 o 
  18   1   4       86.61       88.44      6.50 o 
  19   1   4       22.65       22.10      5.44 o 
   0   2   4     2896.81     3517.54     28.72 o 
   1   2   4       33.69       25.24      1.36 o 
   2   2   4     4874.65     5362.85     28.60 o 
   3   2   4      101.28       96.65      2.50 o 
   4   2   4      110.69      138.26      2.97 o 
   5   2   4       41.14       50.37      2.10 o 
   6   2   4     6903.43     7375.47     37.51 o 
   7   2   4      927.16     1019.71      8.33 o 
   8   2   4        0.40        4.06      1.17 o 
   9   2   4     1255.12     1299.73     10.80 o 
  10   2   4       20.01       20.05      1.97 o 
  11   2   4      650.46      656.29      9.11 o 
  12   2   4      314.39      289.77      6.54 o 
  13   2   4      748.33      699.36     11.01 o 
  14   2   4     1148.94     1157.32     14.99 o 
  15   2   4        9.13       10.17      3.26 o 
  16   2   4        6.10        5.49      3.41 o 
  17   2   4        1.53        1.43      3.48 o 
  18   2   4      355.23      355.23     11.54 o 
   1   3   4      142.47      132.94      3.05 o 
   2   3   4     7762.89     8349.39     42.26 o 
   3   3   4       69.93       58.79      2.54 o 
   4   3   4     7304.59     7791.74     42.18 o 
   5   3   4        1.15        0.06      1.17 o 
   6   3   4      233.75      196.68      4.40 o 
   7   3   4     1425.70     1481.04     12.36 o 
   8   3   4     3153.43     3124.04     21.08 o 
   9   3   4       24.57       21.52      2.26 o 
  10   3   4     2407.46     2345.59     18.46 o 
  11   3   4     2584.66     2522.71     19.83 o 
  12   3   4       62.89       71.32      4.07 o 
  13   3   4      319.59      313.17      8.24 o 
  14   3   4      161.37      170.71      6.89 o 
  15   3   4      373.91      346.67     10.29 o 
  16   3   4      523.09      539.41     12.33 o 
  17   3   4      168.76      165.48      9.18 o 
  18   3   4      169.99      167.99     10.10 o 
   0   4   4     3788.13     3917.70     51.57 o 
   1   4   4      196.63      213.00      5.50 o 
   2   4   4      661.91      631.49      7.01 o 
   3   4   4        0.03        0.65      1.31 o 
   4   4   4      208.03      215.89      4.33 o 
   5   4   4       90.06       92.11      3.53 o 
   6   4   4     1979.10     1937.28     16.41 o 
   7   4   4       10.50       18.43      2.09 o 
   8   4   4     1328.34     1309.73     16.30 o 
   9   4   4      508.91      485.54      9.05 o 
  10   4   4      163.05      186.22      5.53 o 
  11   4   4       76.95       78.14      3.99 o 
  12   4   4      405.71      408.22     10.59 o 
  13   4   4      797.20      738.70     12.38 o 
  14   4   4      364.64      362.58     10.31 o 
  15   4   4       33.41       44.11      5.06 o 
  16   4   4       88.49       89.54      7.50 o 
  17   4   4       21.52       12.63      5.15 o 
   1   5   4        8.65        7.67      1.80 o 
   2   5   4        7.01        9.16      1.87 o 
   3   5   4        9.98        9.88      2.10 o 
   4   5   4      494.99      469.43      7.72 o 
   5   5   4      122.87      125.50      4.76 o 
   6   5   4        0.19        0.47      1.77 o 
   7   5   4       35.01       30.29      2.73 o 
   8   5   4      142.57      145.76      5.47 o 
   9   5   4       12.54       16.60      2.82 o 
  10   5   4       23.30       19.76      2.83 o 
  11   5   4       98.55       95.63      4.96 o 
  12   5   4      102.21       97.87      5.50 o 
  13   5   4        1.76        1.98      3.90 o 
  14   5   4        7.10       11.53      3.86 o 
  15   5   4        1.44       -1.87      3.87 o 
   0   6   4       45.30       52.88      4.77 o 
   1   6   4       40.47       41.84      3.15 o 
   2   6   4      106.40      107.30      5.07 o 
   3   6   4      131.93      121.95      5.09 o 
   4   6   4        0.77        3.67      2.20 o 
   5   6   4       12.28       10.14      2.49 o 
   6   6   4      149.68      148.85      5.71 o 
   7   6   4       42.72       37.79      3.19 o 
   8   6   4       27.94       31.50      3.30 o 
   9   6   4       23.49       18.03      3.26 o 
  10   6   4       23.82       20.67      3.18 o 
  11   6   4        0.00       -1.87      2.81 o 
  12   6   4        1.61        7.57      3.64 o 
  13   6   4        2.68       -1.71      3.64 o 
  14   6   4      119.17      125.82      8.39 o 
   1   7   4       57.39       55.63      4.46 o 
   2   7   4        0.00       -2.60      2.60 o 
   3   7   4        5.48        2.64      2.58 o 
   4   7   4       22.77       17.80      3.12 o 
   5   7   4        9.27       11.10      2.93 o 
   6   7   4        4.00        4.63      4.91 o 
   7   7   4        7.16        8.16      3.20 o 
   8   7   4       56.80       60.87      5.25 o 
   9   7   4        1.76        1.39      3.37 o 
  10   7   4        5.89        5.53      3.66 o 
  11   7   4        0.19        1.34      3.66 o 
   0   8   4        2.71        3.26      4.57 o 
   1   8   4       12.33       14.37      3.88 o 
   2   8   4      140.35      156.72      7.91 o 
   3   8   4        3.50        0.18      4.00 o 
   4   8   4       26.17       36.37      5.21 o 
   5   8   4       59.00       52.48      5.94 o 
   6   8   4      282.22      282.29     11.18 o 
   7   8   4       83.23       87.03      6.36 o 
   1   1   5       11.23       22.99      1.17 o 
   2   1   5      412.90      430.46      3.91 o 
   3   1   5     1579.34     1783.48     10.79 o 
   4   1   5      485.90      468.58      4.43 o 
   5   1   5      340.73      318.73      3.69 o 
   6   1   5      261.35      309.60      4.03 o 
   7   1   5      143.78      141.67      3.98 o 
   8   1   5      141.67      147.29      4.11 o 
   9   1   5        0.86        2.05      1.29 o 
  10   1   5      240.36      230.65      4.89 o 
  11   1   5      314.58      292.20      5.79 o 
  12   1   5      113.11      125.21      4.40 o 
  13   1   5        0.85        0.19      2.01 o 
  14   1   5       19.04       19.21      2.96 o 
  15   1   5       50.03       47.48      4.49 o 
  16   1   5      393.57      402.42     10.39 o 
  17   1   5       42.90       37.24      4.75 o 
  18   1   5       79.11       75.19      6.81 o 
  19   1   5       45.58       39.36      6.09 o 
   0   2   5     2432.28     2676.61     28.46 o 
   1   2   5       89.43      115.84      2.25 o 
   2   2   5      557.20      644.76      6.47 o 
   3   2   5      579.17      649.08      6.25 o 
   4   2   5     1340.51     1529.49     11.18 o 
   5   2   5      630.18      679.76      8.15 o 
   6   2   5      476.44      482.01      5.71 o 
   7   2   5      232.52      240.10      4.33 o 
   8   2   5        4.52        7.77      1.40 o 
   9   2   5      663.91      661.90      7.23 o 
  10   2   5       57.60       62.56      3.73 o 
  11   2   5      248.49      209.11      5.97 o 
  12   2   5      402.69      390.05      8.41 o 
  13   2   5       30.12       28.04      2.98 o 
  14   2   5      191.71      184.17      6.81 o 
  15   2   5      779.86      768.91     14.77 o 
  16   2   5      163.64      156.77     11.04 o 
  17   2   5       25.12       22.45      5.10 o 
  18   2   5       11.81       13.02      4.75 o 
   1   3   5      458.58      442.64      5.18 o 
   2   3   5     4928.13     5472.96     29.50 o 
   3   3   5      130.53      144.77      4.07 o 
   4   3   5      206.69      149.64      4.15 o 
   5   3   5       12.38       11.59      1.50 o 
   6   3   5      201.16      219.87      4.37 o 
   7   3   5        1.58        1.92      1.40 o 
   8   3   5      348.16      328.65      5.46 o 
   9   3   5     1225.04     1248.51     12.18 o 
  10   3   5      554.30      566.17      8.61 o 
  11   3   5      732.52      674.21     11.00 o 
  12   3   5       18.14       23.64      2.84 o 
  13   3   5      173.83      162.25      6.56 o 
  14   3   5      446.55      436.62      9.69 o 
  15   3   5      134.28      123.01      6.40 o 
  16   3   5       90.20       88.09      6.51 o 
  17   3   5      136.40      143.90      8.79 o 
  18   3   5       59.94       64.08      7.06 o 
   0   4   5       10.55       20.82      3.02 o 
   1   4   5     2581.79     2707.58     18.72 o 
   2   4   5      573.67      553.12      6.54 o 
   3   4   5       59.59       66.07      2.78 o 
   4   4   5       10.26       12.14      1.92 o 
   5   4   5      720.09      693.21      8.27 o 
   6   4   5      725.24      676.75      8.32 o 
   7   4   5      339.08      349.50      8.25 o 
   8   4   5      104.15       80.29      3.96 o 
   9   4   5     1394.23     1369.28     14.28 o 
  10   4   5      122.88      117.95      4.62 o 
  11   4   5       33.66       41.46      3.22 o 
  12   4   5      158.68      148.39      5.95 o 
  13   4   5     2179.49     2079.66     32.80 o 
  14   4   5      701.34      676.59     13.91 o 
  15   4   5        3.27        5.93      3.54 o 
  16   4   5        0.36        6.40      4.52 o 
  17   4   5       30.03       21.15      5.47 o 
   1   5   5        7.24        2.56      1.77 o 
   2   5   5      921.37      897.76     10.78 o 
   3   5   5      396.17      353.94      7.42 o 
   4   5   5      517.90      475.59      7.79 o 
   5   5   5      305.09      305.11      7.01 o 
   6   5   5       24.36       16.38      2.27 o 
   7   5   5        1.08        4.20      2.04 o 
   8   5   5      997.36      931.47     11.92 o 
   9   5   5      244.41      234.95      6.75 o 
  10   5   5      353.95      340.22      7.44 o 
  11   5   5      626.71      611.40      9.74 o 
  12   5   5      138.17      127.15      5.95 o 
  13   5   5       31.69       37.30      4.70 o 
  14   5   5       36.57       57.55      5.78 o 
  15   5   5      280.95      292.49     11.80 o 
   0   6   5      191.90      184.72      9.44 o 
   1   6   5      375.33      381.23      9.72 o 
   2   6   5      181.96      184.04      5.70 o 
   3   6   5      144.83      136.56      5.40 o 
   4   6   5       61.96       60.81      4.20 o 
   5   6   5      161.50      149.28      5.64 o 
   6   6   5      485.02      480.55      8.30 o 
   7   6   5       12.93       14.69      2.65 o 
   8   6   5       46.32       49.20      4.09 o 
   9   6   5       63.13       78.98      5.01 o 
  10   6   5       37.29       37.84      4.20 o 
  11   6   5      101.39      102.15      5.88 o 
  12   6   5      238.74      291.36     10.29 o 
  13   6   5      433.64      431.83     13.47 o 
   1   7   5      371.44      347.25      9.31 o 
   2   7   5      259.38      255.59      8.87 o 
   3   7   5      172.56      175.98      7.71 o 
   4   7   5      796.66      792.68     12.97 o 
   5   7   5       39.48       53.97      4.56 o 
   6   7   5       76.47       86.83      5.09 o 
   7   7   5       86.56       91.90      6.06 o 
   8   7   5      560.72      551.61     13.13 o 
   9   7   5      407.90      428.25     11.80 o 
  10   7   5      408.55      449.11     13.62 o 
  11   7   5      170.12      169.43      8.52 o 
   0   8   5       29.67       32.38      6.40 o 
   1   8   5      454.30      483.40     11.93 o 
   2   8   5      227.32      256.33     12.31 o 
   3   8   5      135.95      127.78      7.65 o 
   4   8   5       15.78       17.28      5.25 o 
   5   8   5      130.69      150.46      8.77 o 
   6   8   5      636.66      686.81     17.20 o 
   0   0   6      179.16      190.00      6.76 o 
   1   0   6    11144.81    11982.07     85.08 o 
   2   0   6       39.59       51.33      3.60 o 
   3   0   6        1.72       -1.10      1.10 o 
   4   0   6     2314.84     2572.07     20.04 o 
   5   0   6     4036.36     4261.37     30.84 o 
   6   0   6      337.12      352.94      6.51 o 
   7   0   6     3816.64     3853.45     29.10 o 
   8   0   6     1656.28     1685.15     18.55 o 
   9   0   6      845.72      802.76     13.73 o 
  10   0   6       15.41       13.33      2.82 o 
  11   0   6     1562.85     1495.99     19.07 o 
  12   0   6      465.49      468.14     14.53 o 
  13   0   6     2795.93     2760.36     45.30 o 
  14   0   6      397.09      364.92     10.09 o 
  15   0   6       72.17       61.03      7.74 o 
  16   0   6     1270.90     1246.31     27.47 o 
  17   0   6      248.28      231.82     14.24 o 
  18   0   6      502.87      466.31     18.63 o 
  19   0   6      514.46      514.40     20.95 o 
   1   1   6      899.66      920.85      8.20 o 
   2   1   6      176.39      155.48      4.66 o 
   3   1   6     1662.62     1560.09     10.78 o 
   4   1   6       10.43        3.92      1.03 o 
   5   1   6     4732.06     5076.59     26.65 o 
   6   1   6      431.17      466.52      4.69 o 
   7   1   6      111.85      108.12      2.88 o 
   8   1   6       39.23       49.27      2.26 o 
   9   1   6     3684.69     3663.58     23.09 o 
  10   1   6      301.48      322.39      5.63 o 
  11   1   6     1114.83     1004.88     10.69 o 
  12   1   6       11.08       11.39      2.34 o 
  13   1   6       72.29       87.76      4.37 o 
  14   1   6       13.69       11.32      2.53 o 
  15   1   6      340.94      347.44      9.61 o 
  16   1   6       16.74       17.35      3.69 o 
  17   1   6     1753.12     1706.89     24.15 o 
  18   1   6       94.28       95.70      7.38 o 
   0   2   6     3221.29     3445.09     25.83 o 
   1   2   6     8025.53     8674.58     43.03 o 
   2   2   6       21.70       21.41      1.23 o 
   3   2   6       21.11       27.35      1.63 o 
   4   2   6        0.02        5.12      1.17 o 
   5   2   6     5378.03     5537.87     31.12 o 
   6   2   6       27.35       31.77      1.95 o 
   7   2   6     1095.49      977.81      8.96 o 
   8   2   6     1600.65     1682.61     13.69 o 
   9   2   6      278.62      240.69      6.20 o 
  10   2   6       38.96       42.70      2.72 o 
  11   2   6      631.21      587.90     11.99 o 
  12   2   6      128.82      142.76      5.27 o 
  13   2   6     2152.37     2092.13     22.08 o 
  14   2   6      197.95      190.59      7.02 o 
  15   2   6       43.88       51.28      5.02 o 
  16   2   6      185.07      184.10      8.23 o 
  17   2   6      198.13      232.01      9.47 o 
  18   2   6       73.50       66.27      6.27 o 
   1   3   6      559.73      522.50      7.56 o 
   2   3   6      758.99      865.78      7.26 o 
   3   3   6      883.26      830.81      8.12 o 
   4   3   6      426.75      443.95      5.81 o 
   5   3   6      193.17      156.16      3.84 o 
   6   3   6      231.55      228.94      4.58 o 
   7   3   6      179.45      192.17      4.95 o 
   8   3   6       43.98       47.15      2.94 o 
   9   3   6      710.72      626.18      9.10 o 
  10   3   6       24.11       34.46      2.70 o 
  11   3   6       18.24       23.50      2.88 o 
  12   3   6       52.75       43.35      3.48 o 
  13   3   6       61.78       57.47      4.07 o 
  14   3   6      197.58      204.65      7.61 o 
  15   3   6       69.94       86.93      7.08 o 
  16   3   6       27.01       29.09      4.72 o 
  17   3   6       95.54      115.01      8.45 o 
   0   4   6      321.07      331.08      7.75 o 
   1   4   6     2045.29     2074.62     15.89 o 
   2   4   6        5.81        8.26      1.56 o 
   3   4   6      409.93      446.59      6.83 o 
   4   4   6      381.36      371.92      5.94 o 
   5   4   6      769.29      719.61     10.38 o 
   6   4   6       45.43       37.31      2.60 o 
   7   4   6      239.83      225.60      5.24 o 
   8   4   6       42.45       37.98      2.92 o 
   9   4   6        0.27       -0.31      1.85 o 
  10   4   6      303.23      282.89      7.53 o 
  11   4   6      369.72      359.24      7.20 o 
  12   4   6      242.30      229.45      7.11 o 
  13   4   6      119.64      145.26      6.70 o 
  14   4   6       58.80       52.98      4.64 o 
  15   4   6       13.48       13.00      5.03 o 
  16   4   6      245.81      215.57     11.54 o 
   1   5   6      281.87      293.86      6.39 o 
   2   5   6       62.22       62.71      3.65 o 
   3   5   6      859.92      851.58     11.09 o 
   4   5   6       97.18       97.03      4.33 o 
   5   5   6       77.90       78.64      3.75 o 
   6   5   6      163.49      141.90      4.84 o 
   7   5   6        0.01        1.55      1.89 o 
   8   5   6       29.61       34.16      3.17 o 
   9   5   6       58.71       69.56      4.52 o 
  10   5   6      175.79      161.88      6.18 o 
  11   5   6      609.50      571.97     10.15 o 
  12   5   6      326.58      325.20      9.34 o 
  13   5   6       12.64       12.94      3.95 o 
  14   5   6       15.93       22.22      4.64 o 
  15   5   6      143.03      140.86      8.72 o 
   0   6   6      192.74      177.22      9.43 o 
   1   6   6      140.49      120.78      5.96 o 
   2   6   6      133.64      128.76      5.38 o 
   3   6   6       12.85       11.45      2.80 o 
   4   6   6        9.40        7.02      2.54 o 
   5   6   6       13.47       17.97      2.95 o 
   6   6   6       91.62       78.45      4.49 o 
   7   6   6      185.26      152.46      6.51 o 
   8   6   6       22.85       24.61      3.46 o 
   9   6   6      188.77      180.93      7.28 o 
  10   6   6       83.88       87.44      5.45 o 
  11   6   6        1.38        4.65      3.06 o 
  12   6   6        9.29       14.80      4.43 o 
  13   6   6      171.56      186.08      9.77 o 
   1   7   6        2.55        0.24      3.42 o 
   2   7   6       19.36       15.30      3.60 o 
   3   7   6       30.34       22.10      3.84 o 
   4   7   6       57.04       53.12      5.07 o 
   5   7   6       55.76       48.07      4.50 o 
   6   7   6      149.51      158.63      7.76 o 
   7   7   6       42.82       51.48      6.02 o 
   8   7   6       36.84       42.08      5.35 o 
   9   7   6        0.00       -3.02      3.66 o 
  10   7   6       12.91       19.16      4.66 o 
   0   8   6      125.35      108.58      9.53 o 
   1   8   6       18.82       13.94      5.16 o 
   2   8   6       21.76       17.51      4.36 o 
   3   8   6       21.45       29.17      4.79 o 
   4   8   6       90.38       91.38      6.65 o 
   5   8   6      174.44      166.23      9.31 o 
   6   8   6       25.49       25.03      5.63 o 
   1   1   7      614.71      708.77      6.03 o 
   2   1   7      459.63      521.83      5.55 o 
   3   1   7       58.84       65.16      1.94 o 
   4   1   7       20.58       18.65      1.37 o 
   5   1   7      764.94      810.26      6.88 o 
   6   1   7     2425.03     2761.62     16.50 o 
   7   1   7      179.50      187.63      4.49 o 
   8   1   7        1.15        4.02      1.35 o 
   9   1   7       54.62       48.97      2.69 o 
  10   1   7      126.38      134.47      4.40 o 
  11   1   7      926.57      892.41     10.97 o 
  12   1   7       46.12       41.59      3.18 o 
  13   1   7      230.35      226.21      6.50 o 
  14   1   7      765.94      759.89     11.12 o 
  15   1   7       48.22       58.64      4.49 o 
  16   1   7      192.76      196.95      9.09 o 
  17   1   7       45.63       42.71      5.65 o 
  18   1   7      424.72      436.17     13.65 o 
   0   2   7       78.85       80.26      3.77 o 
   1   2   7      809.03      784.09      6.79 o 
   2   2   7      283.54      304.62      4.01 o 
   3   2   7      165.79      166.72      2.79 o 
   4   2   7       70.24       88.96      2.69 o 
   5   2   7      986.14     1030.05      9.09 o 
   6   2   7      511.83      521.45      6.84 o 
   7   2   7       20.91       30.59      2.04 o 
   8   2   7      229.01      239.41      4.91 o 
   9   2   7        9.36        9.90      1.87 o 
  10   2   7       10.40        8.53      2.11 o 
  11   2   7        5.82        4.70      1.95 o 
  12   2   7        2.23        1.86      2.05 o 
  13   2   7      286.09      269.62      7.28 o 
  14   2   7      119.11      135.33      6.19 o 
  15   2   7      107.96      112.03      6.03 o 
  16   2   7      132.47      136.66      7.35 o 
  17   2   7      117.38      131.04      8.64 o 
  18   2   7      120.19      116.43      8.32 o 
   1   3   7      273.40      282.53      4.25 o 
   2   3   7     1084.49     1030.34      8.42 o 
   3   3   7     1491.19     1581.91     12.35 o 
   4   3   7      551.33      553.74      6.64 o 
   5   3   7      370.78      367.69      5.49 o 
   6   3   7       36.73       38.49      2.37 o 
   7   3   7      275.46      254.83      4.98 o 
   8   3   7      335.19      290.90      5.87 o 
   9   3   7      519.66      487.75      7.39 o 
  10   3   7      273.97      274.37      6.02 o 
  11   3   7       54.44       52.64      3.65 o 
  12   3   7        0.00        3.28      2.24 o 
  13   3   7        0.77        0.19      2.24 o 
  14   3   7        4.94        3.19      2.99 o 
  15   3   7      155.56      161.90      8.24 o 
  16   3   7      137.54      143.74      8.49 o 
  17   3   7      123.18      122.00      8.49 o 
   0   4   7       54.44       63.94      4.26 o 
   1   4   7      426.04      415.02      8.90 o 
   2   4   7        0.16        0.28      1.52 o 
   3   4   7        5.39        5.75      1.72 o 
   4   4   7       20.56       18.22      2.27 o 
   5   4   7      994.47      962.45     10.15 o 
   6   4   7       59.32       52.24      3.31 o 
   7   4   7      147.03      164.04      7.00 o 
   8   4   7        0.03        3.60      1.91 o 
   9   4   7        2.45        3.73      2.08 o 
  10   4   7      127.75      118.23      4.74 o 
  11   4   7       98.25       99.02      5.33 o 
  12   4   7       29.21       27.49      3.56 o 
  13   4   7      601.49      549.09     14.82 o 
  14   4   7        1.18        4.11      3.20 o 
  15   4   7        8.07        7.53      3.76 o 
  16   4   7       17.41       21.34      4.69 o 
   1   5   7      130.67      108.48      4.67 o 
   2   5   7      341.20      343.56      7.19 o 
   3   5   7      531.38      530.14      9.18 o 
   4   5   7      928.60      947.02     11.58 o 
   5   5   7     1237.58     1256.49     13.79 o 
   6   5   7       90.74       92.72      5.06 o 
   7   5   7        1.91        4.46      3.00 o 
   8   5   7       94.89      103.36      5.28 o 
   9   5   7     1897.90     1827.26     19.71 o 
  10   5   7      183.61      182.22      6.58 o 
  11   5   7       94.22       91.95      5.09 o 
  12   5   7      151.73      140.39      6.72 o 
  13   5   7       19.72       19.20      5.10 o 
  14   5   7      450.33      454.32     13.42 o 
  15   5   7       66.88       66.25      7.75 o 
   0   6   7       21.35       14.51      4.51 o 
   1   6   7      542.61      528.40     10.08 o 
   2   6   7      211.20      194.69      7.09 o 
   3   6   7      341.09      328.49     11.71 o 
   4   6   7      314.59      290.69      8.08 o 
   5   6   7      686.30      643.19     11.81 o 
   6   6   7      550.01      537.80     10.30 o 
   7   6   7     1181.82     1087.88     14.99 o 
   8   6   7      509.73      489.08     12.69 o 
   9   6   7      170.48      186.34      7.39 o 
  10   6   7        8.05        7.78      3.22 o 
  11   6   7       97.73       97.46      6.95 o 
  12   6   7        0.34       -0.74      5.73 o 
  13   6   7      884.52      952.86     20.81 o 
   1   7   7       22.01       12.99      3.40 o 
   2   7   7      445.84      426.70     10.71 o 
   3   7   7      312.12      323.68     10.10 o 
   4   7   7      138.75      124.34      7.28 o 
   5   7   7      549.77      619.69     19.51 o 
   6   7   7        1.11       -2.07      3.34 o 
   7   7   7      287.62      300.17     10.24 o 
   8   7   7      318.67      345.96     10.98 o 
   9   7   7      473.31      526.62     13.87 o 
  10   7   7      106.62      112.41      7.86 o 
   0   8   7       58.52       61.65      7.50 o 
   1   8   7       97.59       97.99      6.97 o 
   2   8   7       29.39       34.27      5.08 o 
   3   8   7       23.60       32.40      4.88 o 
   4   8   7       16.21       13.42      4.35 o 
   5   8   7      239.36      258.03     11.42 o 
   0   0   8       69.87      169.69      5.95 o 
   1   0   8       12.28        9.80      1.47 o 
   2   0   8     1107.69     1102.62     14.25 o 
   3   0   8     6049.98     6728.74     51.19 o 
   4   0   8      439.51      603.41      7.88 o 
   5   0   8     1193.84     1210.78     12.41 o 
   6   0   8     2835.92     2701.46     22.43 o 
   7   0   8      600.20      590.74      8.26 o 
   8   0   8     1927.04     2105.75     19.09 o 
   9   0   8     2131.22     2209.91     23.58 o 
  10   0   8      227.94      220.95      7.33 o 
  11   0   8      673.91      660.83     12.27 o 
  12   0   8      387.77      367.38      9.55 o 
  13   0   8     3178.46     3143.28     45.75 o 
  14   0   8      613.06      601.37     25.70 o 
  15   0   8      545.69      521.93     17.06 o 
  16   0   8      335.32      344.41     15.98 o 
  17   0   8        0.21        5.52      5.36 o 
  18   0   8      655.38      673.89     22.24 o 
   1   1   8      230.54      221.35      3.35 o 
   2   1   8     5860.64     6181.89     33.64 o 
   3   1   8      284.80      257.87      3.51 o 
   4   1   8     1643.23     1494.48     10.47 o 
   5   1   8      679.25      679.24      6.40 o 
   6   1   8       43.30       42.17      2.12 o 
   7   1   8      164.03      157.61      3.18 o 
   8   1   8      570.50      549.88      6.91 o 
   9   1   8     1218.96     1217.09     11.40 o 
  10   1   8     3111.33     3050.77     23.20 o 
  11   1   8      104.48       93.39      4.33 o 
  12   1   8      206.27      202.47      6.12 o 
  13   1   8       32.34       30.68      3.21 o 
  14   1   8     1049.34     1056.43     14.56 o 
  15   1   8        0.02        1.64      3.10 o 
  16   1   8      264.80      280.17     12.05 o 
  17   1   8      244.00      249.55     10.72 o 
  18   1   8       49.35       55.79      6.46 o 
   0   2   8     6258.60     6877.97     53.56 o 
   1   2   8      355.14      408.11      5.20 o 
   2   2   8      744.50      699.08      6.63 o 
   3   2   8       11.75        6.90      1.29 o 
   4   2   8     1084.77     1135.16      9.57 o 
   5   2   8       20.30       28.58      1.95 o 
   6   2   8     1875.91     1739.54     13.37 o 
   7   2   8        1.77        4.02      1.46 o 
   8   2   8     1365.55     1289.07     11.89 o 
   9   2   8      332.47      311.81      6.86 o 
  10   2   8      130.49      109.55      4.53 o 
  11   2   8       42.48       48.67      3.41 o 
  12   2   8     1380.28     1336.42     14.84 o 
  13   2   8      167.25      158.27      5.90 o 
  14   2   8      239.53      259.85      8.38 o 
  15   2   8        7.28        7.16      3.09 o 
  16   2   8        3.61       -0.46      3.87 o 
  17   2   8       16.18       14.10      4.95 o 
   1   3   8      180.79      184.28      3.72 o 
   2   3   8     3072.23     2967.24     22.26 o 
   3   3   8      410.17      378.64      5.29 o 
   4   3   8      862.92      825.79      9.65 o 
   5   3   8      199.39      202.22      4.40 o 
   6   3   8        0.02        1.22      1.49 o 
   7   3   8       36.92       32.15      2.39 o 
   8   3   8      316.98      289.79      6.07 o 
   9   3   8      204.64      219.49      5.53 o 
  10   3   8     1067.19     1044.94     11.65 o 
  11   3   8        1.31        0.74      2.05 o 
  12   3   8      170.22      174.92      6.73 o 
  13   3   8        3.01        4.89      3.53 o 
  14   3   8      327.19      347.65     10.14 o 
  15   3   8        0.71        0.75      3.01 o 
  16   3   8      276.67      296.67     10.53 o 
  17   3   8        5.09       10.36      4.89 o 
   0   4   8     2009.12     2066.85     23.16 o 
   1   4   8        1.12        4.12      1.72 o 
   2   4   8      240.64      197.32      5.52 o 
   3   4   8      100.96       92.25      3.79 o 
   4   4   8      410.27      398.39      6.89 o 
   5   4   8      217.13      185.52      5.28 o 
   6   4   8      537.26      462.00      7.62 o 
   7   4   8       50.12       46.92      4.47 o 
   8   4   8      264.23      252.81      6.97 o 
   9   4   8       11.70       11.18      2.45 o 
  10   4   8        0.46       -1.46      2.13 o 
  11   4   8       79.22       72.09      5.47 o 
  12   4   8      274.11      285.37      8.61 o 
  13   4   8       55.84       60.36      5.61 o 
  14   4   8      239.63      245.70      9.44 o 
  15   4   8       28.64       27.45      4.67 o 
  16   4   8        1.52       -0.71      3.85 o 
   1   5   8        6.40        7.27      2.50 o 
   2   5   8     2090.47     1944.23     19.40 o 
   3   5   8        1.96        0.09      2.03 o 
   4   5   8      115.43      104.45      5.03 o 
   5   5   8       23.60       21.48      2.77 o 
   6   5   8       14.79        6.11      2.30 o 
   7   5   8      272.28      262.38      7.41 o 
   8   5   8        5.54        5.98      2.57 o 
   9   5   8        1.11        1.39      2.38 o 
  10   5   8      467.75      454.46      9.59 o 
  11   5   8      253.83      283.61     10.46 o 
  12   5   8      107.62      126.96      6.46 o 
  13   5   8       64.73       87.61      6.42 o 
  14   5   8      198.82      216.56     11.16 o 
   0   6   8      248.39      239.83     11.10 o 
   1   6   8       90.14       76.18      4.88 o 
   2   6   8        1.26        4.29      2.71 o 
   3   6   8       30.76       27.99      3.84 o 
   4   6   8       21.64       28.61      3.47 o 
   5   6   8      121.04      124.18      6.00 o 
   6   6   8       23.02       18.04      3.30 o 
   7   6   8      255.95      238.38      8.76 o 
   8   6   8      121.60      115.44      7.77 o 
   9   6   8      125.55      113.38      6.62 o 
  10   6   8      219.23      224.33      8.96 o 
  11   6   8       25.48       14.27      4.02 o 
  12   6   8      100.28      103.84      7.63 o 
   1   7   8       12.82       11.43      3.38 o 
   2   7   8      180.06      147.10      7.48 o 
   3   7   8       39.42       30.34      4.45 o 
   4   7   8        7.63        3.57      3.79 o 
   5   7   8       55.83       62.24      5.60 o 
   6   7   8      144.24      138.87      8.37 o 
   7   7   8       72.40      100.18      6.79 o 
   8   7   8        0.99       -3.15      3.15 o 
   9   7   8       33.07       40.15      5.20 o 
   0   8   8        0.44       -4.16      4.94 o 
   1   8   8        2.28       -3.29      3.85 o 
   2   8   8        0.01        3.13      3.87 o 
   3   8   8        0.04       -2.65      3.84 o 
   4   8   8        3.80        1.30      4.17 o 
   1   1   9        0.00       -0.94      0.94 o 
   2   1   9     5646.78     6598.91     36.09 o 
   3   1   9      277.40      315.94      4.58 o 
   4   1   9      101.53      107.97      2.78 o 
   5   1   9       93.69      104.10      2.80 o 
   6   1   9      162.41      143.56      3.15 o 
   7   1   9      258.37      276.56      4.66 o 
   8   1   9       49.44       52.02      2.66 o 
   9   1   9      101.74      108.56      4.26 o 
  10   1   9     1119.89     1061.98     12.01 o 
  11   1   9     1782.44     1816.90     21.02 o 
  12   1   9       11.36       15.80      2.66 o 
  13   1   9      211.44      214.70      6.59 o 
  14   1   9       53.34       54.98      5.06 o 
  15   1   9      404.32      407.19     10.08 o 
  16   1   9       31.82       31.62      5.12 o 
  17   1   9       41.30       53.78      7.46 o 
   0   2   9     1136.71     1182.05     14.65 o 
   1   2   9      619.30      574.53      6.74 o 
   2   2   9      111.19      103.82      2.81 o 
   3   2   9       97.77       85.33      2.78 o 
   4   2   9      524.75      510.08      7.55 o 
   5   2   9      134.47      137.05      3.91 o 
   6   2   9      665.01      634.06      7.30 o 
   7   2   9      322.06      323.84      5.32 o 
   8   2   9       32.74       31.86      2.54 o 
   9   2   9        1.79        5.99      1.81 o 
  10   2   9      389.34      376.68      7.15 o 
  11   2   9      128.49      124.15      5.15 o 
  12   2   9       82.72       88.96      4.62 o 
  13   2   9       30.09       42.51      4.14 o 
  14   2   9        0.88       -1.94      2.68 o 
  15   2   9      108.52      107.89      7.06 o 
  16   2   9       97.44      107.10      7.32 o 
  17   2   9       77.96       86.90      8.23 o 
   1   3   9       10.70       15.10      1.60 o 
   2   3   9      373.40      374.28      5.15 o 
   3   3   9      317.38      316.17      5.59 o 
   4   3   9      183.09      187.56      4.81 o 
   5   3   9      125.49      135.61      4.84 o 
   6   3   9      261.45      240.95      8.32 o 
   7   3   9      196.79      177.40      5.67 o 
   8   3   9        4.10        3.69      2.01 o 
   9   3   9       55.68       59.99      3.72 o 
  10   3   9       78.77       90.93      4.87 o 
  11   3   9       13.56       12.54      2.88 o 
  12   3   9      163.00      151.03      6.48 o 
  13   3   9        4.43        1.42      2.71 o 
  14   3   9      496.01      489.13     10.38 o 
  15   3   9      112.40      122.16      7.02 o 
  16   3   9       55.60       57.48      5.62 o 
   0   4   9     3201.91     3181.48     31.67 o 
   1   4   9      310.45      285.35      6.21 o 
   2   4   9      520.09      494.30      7.97 o 
   3   4   9       72.01       64.26      3.88 o 
   4   4   9      375.21      345.08      7.31 o 
   5   4   9        0.06       -0.56      1.79 o 
   6   4   9     1328.83     1276.09     13.53 o 
   7   4   9      182.93      192.05      6.29 o 
   8   4   9      611.48      621.82     10.91 o 
   9   4   9      106.56      106.76      5.21 o 
  10   4   9       76.02       85.19      4.66 o 
  11   4   9       92.86      103.73      5.60 o 
  12   4   9      560.57      545.99     10.90 o 
  13   4   9       65.68       74.76      5.19 o 
  14   4   9      192.77      228.65      9.44 o 
  15   4   9       43.33       46.88      5.36 o 
   1   5   9      104.98       83.52      5.48 o 
   2   5   9      844.72      822.55     11.17 o 
   3   5   9      180.50      206.15      6.67 o 
   4   5   9       18.86        9.36      2.49 o 
   5   5   9       54.40       51.29      3.97 o 
   6   5   9      150.07      139.09      5.92 o 
   7   5   9      340.60      329.12      8.95 o 
   8   5   9       38.09       30.92      3.90 o 
   9   5   9       19.31       14.03      4.22 o 
  10   5   9      915.37      895.16     16.62 o 
  11   5   9        9.24        5.58      3.38 o 
  12   5   9      109.59      124.53      7.22 o 
  13   5   9       17.43       22.99      5.52 o 
  14   5   9      183.90      166.44     10.52 o 
   0   6   9       45.22       71.76      6.94 o 
   1   6   9       93.93       79.23      5.03 o 
   2   6   9      145.59      144.40      6.82 o 
   3   6   9       31.11       25.48      6.55 o 
   4   6   9        3.22       13.51      3.25 o 
   5   6   9      357.84      349.46      9.11 o 
   6   6   9      594.93      587.01     13.32 o 
   7   6   9      485.83      473.50     15.54 o 
   8   6   9       42.09       39.64      4.42 o 
   9   6   9      545.35      562.76     12.29 o 
  10   6   9      170.64      166.93      8.27 o 
  11   6   9      398.60      417.64     11.89 o 
  12   6   9       97.90      115.87      7.44 o 
   1   7   9       17.49       22.56      3.76 o 
   2   7   9      368.66      356.03     16.05 o 
   3   7   9       32.78       33.08      4.67 o 
   4   7   9      527.45      513.57     14.19 o 
   5   7   9      344.55      336.68     13.17 o 
   6   7   9       10.10       15.69      4.52 o 
   7   7   9        0.63        1.04      3.68 o 
   8   7   9       38.68       42.46      5.64 o 
   0   8   9     1050.82     1016.21     27.96 o 
   1   8   9       94.91      100.11      7.25 o 
   0   0  10     2788.82     3446.24     38.01 o 
   1   0  10     1770.26     1743.31     18.20 o 
   2   0  10      226.90      214.81      5.57 o 
   3   0  10     1294.58     1428.38     16.22 o 
   4   0  10        5.25        8.92      1.82 o 
   5   0  10     2695.69     2680.57     24.60 o 
   6   0  10      559.55      577.92      8.65 o 
   7   0  10     5699.69     5808.37     43.21 o 
   8   0  10      826.49      828.75     12.90 o 
   9   0  10      277.77      280.21      7.85 o 
  10   0  10       83.79       98.57      5.70 o 
  11   0  10     1128.73     1136.80     20.40 o 
  12   0  10       23.29       21.86      7.46 o 
  13   0  10       17.12       20.48      4.48 o 
  14   0  10       34.32       38.75      5.54 o 
  15   0  10      240.26      260.93     12.03 o 
  16   0  10      120.73      138.60     11.34 o 
  17   0  10       32.27       27.71      7.27 o 
   1   1  10       90.28      113.80      2.88 o 
   2   1  10        6.47        5.70      1.31 o 
   3   1  10     2552.51     2475.41     17.66 o 
   4   1  10       14.51       10.32      1.40 o 
   5   1  10     2093.99     2069.64     15.14 o 
   6   1  10      114.31      123.28      3.12 o 
   7   1  10     1440.73     1352.68     10.40 o 
   8   1  10      116.02      124.30      3.98 o 
   9   1  10     1175.18     1125.72     12.74 o 
  10   1  10      149.00      151.81      5.15 o 
  11   1  10      125.80      140.42      5.29 o 
  12   1  10      436.96      453.33      8.34 o 
  13   1  10       87.89       78.08      4.94 o 
  14   1  10        9.06        6.25      3.41 o 
  15   1  10      370.58      397.56     15.17 o 
  16   1  10      174.67      179.33      9.15 o 
  17   1  10       64.49       73.04      7.55 o 
   0   2  10     1269.78     1321.46     16.23 o 
   1   2  10      796.06      730.45      8.06 o 
   2   2  10      363.58      348.43      5.79 o 
   3   2  10       46.49       40.99      2.22 o 
   4   2  10       17.17       20.28      2.20 o 
   5   2  10        5.94       10.18      1.90 o 
   6   2  10     1376.40     1389.20     13.06 o 
   7   2  10     1279.44     1219.41     13.41 o 
   8   2  10      704.40      692.72      9.80 o 
   9   2  10      606.23      615.65     10.30 o 
  10   2  10      386.92      373.57      7.88 o 
  11   2  10      477.09      449.17      8.94 o 
  12   2  10       17.48       15.04      3.16 o 
  13   2  10      445.61      439.63      9.47 o 
  14   2  10       73.78       85.07      5.32 o 
  15   2  10      260.67      264.50     10.53 o 
  16   2  10      182.07      207.57     10.01 o 
  17   2  10       26.84       27.62      6.23 o 
   1   3  10      287.69      265.05      5.13 o 
   2   3  10       47.27       38.28      2.81 o 
   3   3  10     4782.46     4849.71     39.14 o 
   4   3  10      134.72      133.39      5.00 o 
   5   3  10     2348.11     2238.24     18.38 o 
   6   3  10      101.13      103.50      4.17 o 
   7   3  10     1049.06      991.26     15.56 o 
   8   3  10      245.00      250.48      6.75 o 
   9   3  10     1591.88     1542.17     17.82 o 
  10   3  10        1.17        4.40      2.24 o 
  11   3  10      386.54      389.65      8.71 o 
  12   3  10       42.60       47.68      4.15 o 
  13   3  10       17.31       13.51      3.13 o 
  14   3  10       41.66       46.27      4.44 o 
  15   3  10      419.99      447.29     11.81 o 
  16   3  10        0.43       -0.31      3.60 o 
   0   4  10       14.16       15.20      3.81 o 
   1   4  10      920.16      837.73     10.74 o 
   2   4  10      531.51      506.62      8.32 o 
   3   4  10      214.87      217.50      6.43 o 
   4   4  10       56.20       53.61      3.76 o 
   5   4  10     1013.95      823.22     11.58 o 
   6   4  10     1229.05     1108.77     13.79 o 
   7   4  10      946.00      952.82     14.12 o 
   8   4  10       90.54       91.86      5.37 o 
   9   4  10       78.98       83.60      5.34 o 
  10   4  10      178.26      172.02      7.52 o 
  11   4  10       16.85       20.79      3.36 o 
  12   4  10        7.90       15.83      3.35 o 
  13   4  10      630.71      595.92     11.87 o 
  14   4  10        0.69        6.42      3.71 o 
  15   4  10      348.19      365.09     11.87 o 
   1   5  10      266.73      254.32      7.68 o 
   2   5  10        2.42        0.67      2.31 o 
   3   5  10       45.21       53.07      3.98 o 
   4   5  10      303.51      319.83      8.02 o 
   5   5  10       21.92       17.26      3.03 o 
   6   5  10      125.15      145.27      7.75 o 
   7   5  10      178.31      168.77      8.16 o 
   8   5  10       79.33       73.07      5.23 o 
   9   5  10        8.76       10.56      3.31 o 
  10   5  10       71.62       79.58      8.04 o 
  11   5  10      425.60      431.00     11.55 o 
  12   5  10       25.21       28.41      4.74 o 
  13   5  10       23.11       22.60      4.76 o 
   0   6  10        2.20       -3.75      3.98 o 
   1   6  10      154.48      156.53      6.89 o 
   2   6  10       59.63       64.55      5.07 o 
   3   6  10        9.96        8.17      3.24 o 
   4   6  10       28.66       27.35      4.10 o 
   5   6  10       98.42      100.23      6.35 o 
   6   6  10       60.52       54.15      4.97 o 
   7   6  10        0.81        5.57      4.04 o 
   8   6  10       27.72       21.36      3.95 o 
   9   6  10       15.09       16.70      4.01 o 
  10   6  10       20.04       17.60      4.47 o 
  11   6  10        0.56       -1.15      3.54 o 
   1   7  10       20.58       21.52      3.91 o 
   2   7  10      295.69      278.05     10.17 o 
   3   7  10       14.02        9.05      3.75 o 
   4   7  10        5.99       15.81      4.09 o 
   5   7  10       19.70       14.74      4.42 o 
   6   7  10        0.27       -1.04      3.88 o 
   7   7  10        1.70        2.49      4.25 o 
   1   1  11      295.17      289.55      5.26 o 
   2   1  11       28.05       22.95      1.92 o 
   3   1  11      140.44      147.91      3.80 o 
   4   1  11       59.22       58.82      2.76 o 
   5   1  11      343.51      367.63      5.67 o 
   6   1  11       96.98      101.39      3.30 o 
   7   1  11      205.00      206.02      5.46 o 
   8   1  11      104.16      101.03      4.56 o 
   9   1  11       54.43       63.24      3.93 o 
  10   1  11        1.03        0.83      2.02 o 
  11   1  11       19.91       19.41      2.91 o 
  12   1  11       45.20       43.76      4.09 o 
  13   1  11      111.04      115.05      6.72 o 
  14   1  11       81.15       87.63      5.84 o 
  15   1  11        7.74        8.43      3.34 o 
  16   1  11        0.25        2.27      3.71 o 
   0   2  11       78.36      110.50      5.24 o 
   1   2  11     1515.19     1621.26     13.53 o 
   2   2  11      224.69      223.40      4.76 o 
   3   2  11        0.06        1.06      1.55 o 
   4   2  11       15.99       13.99      2.08 o 
   5   2  11      460.01      482.20      8.80 o 
   6   2  11      780.53      789.68      9.63 o 
   7   2  11     1165.23     1152.11     13.29 o 
   8   2  11       38.70       44.14      3.17 o 
   9   2  11      115.79      122.06      5.33 o 
  10   2  11      427.59      408.97      8.43 o 
  11   2  11      252.08      243.45      7.52 o 
  12   2  11       59.02       67.30      5.06 o 
  13   2  11      187.09      202.34      7.58 o 
  14   2  11      159.28      158.76     11.04 o 
  15   2  11      138.46      143.62      7.54 o 
  16   2  11       22.73       20.48      4.68 o 
   1   3  11       49.27       49.35      3.16 o 
   2   3  11       18.89       13.98      2.52 o 
   3   3  11     3191.41     3177.23     27.24 o 
   4   3  11        3.23        2.74      2.11 o 
   5   3  11     1461.09     1419.52     15.34 o 
   6   3  11       18.54       23.35      2.92 o 
   7   3  11     1718.18     1668.00     25.73 o 
   8   3  11       49.26       49.27      4.92 o 
   9   3  11      308.16      302.19      8.24 o 
  10   3  11        5.64        6.04      2.66 o 
  11   3  11      221.77      233.96      7.79 o 
  12   3  11      220.94      209.25      7.67 o 
  13   3  11        3.87       -0.20      2.90 o 
  14   3  11        1.21        3.41      3.05 o 
  15   3  11      416.61      449.39     12.09 o 
   0   4  11     3590.44     3677.39     48.73 o 
   1   4  11      120.15      141.81      5.79 o 
   2   4  11        3.73        1.68      2.05 o 
   3   4  11      666.87      630.56     10.14 o 
   4   4  11     1328.04     1325.27     16.28 o 
   5   4  11      199.27      163.88      6.08 o 
   6   4  11       17.49       19.25      3.18 o 
   7   4  11        0.84        2.82      2.55 o 
   8   4  11       58.37       57.03      4.60 o 
   9   4  11      244.77      232.69      8.32 o 
  10   4  11        6.23        1.27      2.83 o 
  11   4  11      261.62      285.49      9.71 o 
  12   4  11      601.25      617.06     13.04 o 
  13   4  11      106.13      111.39      7.03 o 
  14   4  11        0.11       -2.08      3.67 o 
   1   5  11      424.53      412.26      8.99 o 
   2   5  11      281.43      249.28      7.89 o 
   3   5  11      737.54      728.60     12.72 o 
   4   5  11      490.54      464.00     14.14 o 
   5   5  11       34.02       29.93      3.59 o 
   6   5  11        3.45        1.51      2.75 o 
   7   5  11      108.80      121.05      6.44 o 
   8   5  11      216.53      203.83      8.28 o 
   9   5  11      456.71      437.58     10.59 o 
  10   5  11      122.53      120.82      8.04 o 
  11   5  11       69.15       70.32      6.30 o 
  12   5  11       13.10        4.97      3.90 o 
   0   6  11      586.39      613.14     19.96 o 
   1   6  11      780.81      774.55     14.19 o 
   2   6  11       33.40       35.99      4.37 o 
   3   6  11        4.55        3.60      2.93 o 
   4   6  11      113.63      115.85      7.91 o 
   5   6  11      297.41      297.14     11.54 o 
   6   6  11      112.39      119.02      7.56 o 
   7   6  11      519.10      497.06     12.74 o 
   8   6  11      127.77      157.66      7.99 o 
   9   6  11       59.31       59.56      5.67 o 
  10   6  11       26.24       26.22      4.84 o 
   1   7  11       20.00       18.10      4.13 o 
   2   7  11       18.24       21.26      4.33 o 
   3   7  11      540.50      596.07     14.28 o 
   4   7  11      126.19      150.19     11.64 o 
   5   7  11       94.69       93.77      7.38 o 
   6   7  11        9.75       10.22      4.64 o 
   0   0  12     1339.27     1207.92     18.77 o 
   1   0  12     1393.15     1424.85     16.92 o 
   2   0  12     1308.37     1262.85     15.87 o 
   3   0  12      587.14      573.94     10.10 o 
   4   0  12      335.96      296.26      6.31 o 
   5   0  12      119.46      106.98      4.72 o 
   6   0  12     3955.97     3943.54     36.03 o 
   7   0  12       11.37        7.72      2.76 o 
   8   0  12      131.44      144.33      7.73 o 
   9   0  12      346.74      328.13     12.19 o 
  10   0  12      468.27      477.45     20.04 o 
  11   0  12        4.53        7.44      4.56 o 
  12   0  12      545.64      524.87     16.79 o 
  13   0  12      458.76      472.01     32.34 o 
  14   0  12      311.81      327.57     22.90 o 
  15   0  12        0.04        7.68      5.06 o 
  16   0  12       35.80       45.32      8.15 o 
   1   1  12       42.39       49.44      3.39 o 
   2   1  12     1096.62     1009.69     10.70 o 
   3   1  12      198.48      185.01      4.66 o 
   4   1  12     4515.85     4496.91     29.27 o 
   5   1  12       20.32       12.66      2.02 o 
   6   1  12       91.03       96.57      3.66 o 
   7   1  12        8.18        9.74      2.21 o 
   8   1  12     1789.20     1764.39     17.86 o 
   9   1  12       49.53       40.79      3.36 o 
  10   1  12      830.24      808.80     11.83 o 
  11   1  12      272.98      277.16      8.43 o 
  12   1  12       96.01      103.71      5.92 o 
  13   1  12        0.06       -2.71      2.72 o 
  14   1  12       60.49       73.90      6.39 o 
  15   1  12      250.61      250.47     10.45 o 
  16   1  12      462.31      464.45     14.93 o 
   0   2  12     9012.80     9120.81     71.50 o 
   1   2  12      985.58      949.32     10.08 o 
   2   2  12      481.00      430.96      6.56 o 
   3   2  12     1975.62     2001.04     18.43 o 
   4   2  12     1173.17     1124.16     13.46 o 
   5   2  12      182.54      191.76      5.76 o 
   6   2  12     1739.23     1664.19     16.64 o 
   7   2  12        7.37        4.96      2.27 o 
   8   2  12     1426.13     1389.31     20.01 o 
   9   2  12      388.02      384.75      8.16 o 
  10   2  12      303.05      300.79      7.94 o 
  11   2  12      367.30      369.79      8.72 o 
  12   2  12     1189.04     1170.61     16.37 o 
  13   2  12       64.20       65.03      4.81 o 
  14   2  12      102.49      112.00      6.59 o 
  15   2  12       28.61       41.40      4.77 o 
   1   3  12       15.80       12.91      2.28 o 
   2   3  12      732.21      726.07      9.84 o 
   3   3  12      702.39      629.59      9.82 o 
   4   3  12      206.41      187.42      6.07 o 
   5   3  12      561.34      545.52      9.78 o 
   6   3  12      182.13      191.92      7.25 o 
   7   3  12       97.72       88.87      5.18 o 
   8   3  12       23.80       28.21      3.48 o 
   9   3  12      249.63      226.67      8.15 o 
  10   3  12       13.03       21.98      3.62 o 
  11   3  12      107.56      125.35      6.70 o 
  12   3  12      216.61      199.40      8.39 o 
  13   3  12        7.16        8.58      3.56 o 
  14   3  12       21.97       23.98      4.41 o 
  15   3  12       32.36       40.06      5.62 o 
   0   4  12       40.81       39.39      4.97 o 
   1   4  12      125.36      120.39      5.51 o 
   2   4  12      257.70      246.22      7.82 o 
   3   4  12      151.00      153.34      6.99 o 
   4   4  12        8.73        8.68      2.88 o 
   5   4  12      348.57      346.62      8.06 o 
   6   4  12      413.42      424.27     12.79 o 
   7   4  12      242.15      258.79      8.55 o 
   8   4  12        5.35        3.63      2.79 o 
   9   4  12        0.00        2.24      3.26 o 
  10   4  12       25.30       25.31      4.54 o 
  11   4  12       35.73       44.48      4.74 o 
  12   4  12       28.84       29.47      4.41 o 
  13   4  12       58.30       85.65      6.40 o 
   1   5  12       12.83       15.04      3.22 o 
   2   5  12      899.43      868.46     13.37 o 
   3   5  12       17.90        8.57      3.21 o 
   4   5  12      416.01      386.71      9.89 o 
   5   5  12        0.00        3.17      3.71 o 
   6   5  12       39.69       33.24      5.17 o 
   7   5  12       21.47       16.94      3.83 o 
   8   5  12       84.08       90.89      7.62 o 
   9   5  12       92.50      106.12      9.19 o 
  10   5  12      442.78      436.36     12.82 o 
  11   5  12        3.19        9.03      3.81 o 
  12   5  12       77.57       78.63      7.74 o 
   0   6  12      223.08      218.83     14.06 o 
   1   6  12       14.70       12.97      3.59 o 
   2   6  12       32.30       37.35      4.53 o 
   3   6  12       39.12       34.30      5.35 o 
   4   6  12       10.26       10.96      3.54 o 
   5   6  12        8.47        5.29      3.91 o 
   6   6  12       81.20       77.58      6.52 o 
   7   6  12       47.35       51.13      6.25 o 
   8   6  12      116.52      109.58      7.74 o 
   9   6  12        0.22        2.34      3.56 o 
   1   7  12        0.10       -4.22      4.22 o 
   2   7  12        3.66       -1.00      4.10 o 
   3   7  12       11.71       16.98      4.71 o 
   4   7  12       45.12       55.14      6.86 o 
   5   7  12        8.60        5.13      4.61 o 
   1   1  13       27.37       28.15      2.41 o 
   2   1  13      707.95      714.92      9.13 o 
   3   1  13      184.89      177.19      5.00 o 
   4   1  13        3.67        4.49      1.89 o 
   5   1  13      180.93      180.07      5.73 o 
   6   1  13      165.46      143.97      4.73 o 
   7   1  13      151.12      145.92      4.92 o 
   8   1  13       60.12       51.18      3.68 o 
   9   1  13       22.25       12.57      3.23 o 
  10   1  13      362.23      350.36      9.82 o 
  11   1  13        2.33        1.25      2.87 o 
  12   1  13       53.42       64.57      5.48 o 
  13   1  13        0.56        4.19      3.29 o 
  14   1  13        2.16        6.96      3.66 o 
  15   1  13        4.12       11.14      3.99 o 
   0   2  13     1036.45      955.84     14.75 o 
   1   2  13        3.06        1.62      1.74 o 
   2   2  13       12.83       11.80      2.43 o 
   3   2  13       50.94       54.07      3.57 o 
   4   2  13      443.64      440.62      8.60 o 
   5   2  13       19.42       24.27      2.76 o 
   6   2  13        1.91        1.85      2.33 o 
   7   2  13       13.24        8.16      2.57 o 
   8   2  13       21.39       27.93      3.53 o 
   9   2  13       20.09       24.02      3.51 o 
  10   2  13       86.61       90.33      5.60 o 
  11   2  13       57.56       50.95      4.68 o 
  12   2  13       12.85        5.60      3.17 o 
  13   2  13       89.81       96.95      6.87 o 
  14   2  13        0.01       -1.94      3.78 o 
  15   2  13       10.90       12.99      4.49 o 
   1   3  13      844.57      794.79     10.53 o 
   2   3  13     1076.94      994.07     14.19 o 
   3   3  13      307.64      295.17      7.17 o 
   4   3  13     1501.20     1498.00     16.54 o 
   5   3  13       96.30      108.98      5.15 o 
   6   3  13        3.02        2.54      2.47 o 
   7   3  13       24.78       18.22      3.43 o 
   8   3  13      642.83      623.36     12.98 o 
   9   3  13       73.90       74.73      5.74 o 
  10   3  13       58.65       52.17      5.31 o 
  11   3  13      143.76      127.06      6.82 o 
  12   3  13       11.01        8.64      5.35 o 
  13   3  13       59.29       60.64      5.62 o 
  14   3  13        3.88        5.01      4.17 o 
   0   4  13     3365.48     3336.59     40.57 o 
   1   4  13       33.35       28.25      3.32 o 
   2   4  13      423.90      427.61      8.84 o 
   3   4  13      150.88      143.24      6.67 o 
   4   4  13      449.75      461.04     11.47 o 
   5   4  13       29.84       40.64      4.09 o 
   6   4  13     1357.87     1346.89     18.08 o 
   7   4  13        0.02        3.34      2.77 o 
   8   4  13      809.08      746.70     13.47 o 
   9   4  13        0.52       -0.12      3.05 o 
  10   4  13      303.79      293.04     10.07 o 
  11   4  13       42.01       48.74      5.72 o 
  12   4  13      596.50      554.78     12.91 o 
  13   4  13       56.07       71.15      6.15 o 
   1   5  13      912.42      886.33     13.81 o 
   2   5  13     1017.02     1048.20     16.08 o 
   3   5  13      459.22      471.85     11.01 o 
   4   5  13      967.16      991.71     15.75 o 
   5   5  13       21.11       21.58      4.13 o 
   6   5  13       18.05       21.24      4.16 o 
   7   5  13        0.01       -1.07      3.09 o 
   8   5  13      904.41      916.48     16.56 o 
   9   5  13      310.61      322.82     11.78 o 
  10   5  13      478.81      496.29     14.83 o 
  11   5  13       43.89       54.95      5.78 o 
   0   6  13      173.54      165.46     10.87 o 
   1   6  13       86.10       90.03      5.97 o 
   2   6  13      168.17      167.87      8.86 o 
   3   6  13       78.23       86.15      6.38 o 
   4   6  13       37.04       42.83      5.48 o 
   5   6  13      203.30      240.88     10.55 o 
   6   6  13      589.66      602.11     14.62 o 
   7   6  13      161.33      171.65      9.68 o 
   8   6  13       46.00       50.31      6.15 o 
   1   7  13       99.58      121.91      8.02 o 
   2   7  13      250.65      275.67     11.15 o 
   0   0  14      539.08      477.84     23.64 o 
   1   0  14     3620.13     3517.94     38.86 o 
   2   0  14       86.70       94.40      6.32 o 
   3   0  14      248.65      224.36      8.75 o 
   4   0  14       42.75       29.91      4.32 o 
   5   0  14     5361.82     5112.48     51.51 o 
   6   0  14      190.95      203.18      9.73 o 
   7   0  14     1515.63     1438.73     26.41 o 
   8   0  14      214.41      225.36     11.44 o 
   9   0  14        0.35        0.79      6.67 o 
  10   0  14       21.40       34.41      7.84 o 
  11   0  14      134.22      124.86     12.51 o 
  12   0  14      128.42      147.80     11.18 o 
  13   0  14     1302.94     1362.36     42.86 o 
  14   0  14      375.32      410.75     20.36 o 
  15   0  14       24.34       39.17      7.42 o 
   1   1  14     2510.37     2431.12     19.38 o 
   2   1  14     2069.48     1978.96     17.33 o 
   3   1  14     1838.38     1741.56     18.39 o 
   4   1  14      728.14      698.22     10.19 o 
   5   1  14       34.05       33.91      3.14 o 
   6   1  14      172.81      179.82      6.48 o 
   7   1  14       16.24       16.06      3.18 o 
   8   1  14      188.19      158.65      7.29 o 
   9   1  14      765.15      713.99     15.13 o 
  10   1  14      342.31      347.25     11.62 o 
  11   1  14      939.74      933.75     24.96 o 
  12   1  14       37.23       44.03      5.25 o 
  13   1  14      166.39      177.70      9.89 o 
  14   1  14      417.57      420.67     14.27 o 
  15   1  14      475.08      503.84     18.48 o 
   0   2  14     1405.37     1301.20     20.42 o 
   1   2  14      309.62      275.99      6.39 o 
   2   2  14       75.02       66.39      4.24 o 
   3   2  14      109.76       99.32      4.77 o 
   4   2  14      129.92      119.62      5.55 o 
   5   2  14        5.31        3.55      2.20 o 
   6   2  14      134.68      133.49      6.16 o 
   7   2  14      212.20      201.88      7.34 o 
   8   2  14      367.83      361.20      9.27 o 
   9   2  14      175.66      196.48      7.70 o 
  10   2  14       14.93       18.30      3.81 o 
  11   2  14      186.59      218.30      9.35 o 
  12   2  14      233.24      216.74     10.70 o 
  13   2  14      269.51      317.05     12.88 o 
  14   2  14        1.68       -0.31      4.20 o 
   1   3  14      723.44      700.02     10.94 o 
   2   3  14       67.35       69.89      4.29 o 
   3   3  14     1524.85     1469.87     16.64 o 
   4   3  14       30.94       36.92      3.52 o 
   5   3  14      299.94      282.53      8.41 o 
   6   3  14        2.80        2.88      2.69 o 
   7   3  14        1.22        2.24      3.02 o 
   8   3  14       19.21       19.77      3.90 o 
   9   3  14      765.54      782.45     15.71 o 
  10   3  14        0.52        0.29      2.74 o 
  11   3  14      643.33      648.77     13.22 o 
  12   3  14        0.86       -0.95      3.80 o 
  13   3  14        8.31       14.64      4.24 o 
   0   4  14      396.62      387.42     15.21 o 
   1   4  14      103.00      100.43      5.43 o 
   2   4  14        5.29        2.08      2.67 o 
   3   4  14      310.51      315.55      9.28 o 
   4   4  14      159.95      173.94      7.42 o 
   5   4  14      314.42      318.29     11.13 o 
   6   4  14        3.70        3.36      2.80 o 
   7   4  14      421.58      418.46     14.94 o 
   8   4  14        2.56        0.62      3.20 o 
   9   4  14       42.17       42.41      4.92 o 
  10   4  14        7.92        2.49      3.45 o 
  11   4  14        4.81        2.21      3.46 o 
  12   4  14        5.36       -1.90      4.79 o 
   1   5  14        3.86        4.65      3.19 o 
   2   5  14      163.15      145.31      7.29 o 
   3   5  14        9.56        4.81      3.54 o 
   4   5  14        2.67       -1.09      3.25 o 
   5   5  14       11.17        9.12      3.97 o 
   6   5  14       19.97       22.48      4.46 o 
   7   5  14       42.66       49.48      5.55 o 
   8   5  14       16.01       13.64      4.21 o 
   9   5  14       28.45       20.21      4.85 o 
  10   5  14      103.88      101.96      7.13 o 
   0   6  14       43.04       34.42      6.61 o 
   1   6  14      277.17      277.91     10.31 o 
   2   6  14       17.79       15.17      4.36 o 
   3   6  14       56.82       58.47      5.82 o 
   4   6  14        0.97        5.12      4.17 o 
   5   6  14        0.13       -0.77      3.99 o 
   6   6  14       43.08       43.21      5.88 o 
   7   6  14      241.23      287.24     12.04 o 
   1   1  15       20.22       20.48      3.64 o 
   2   1  15      188.18      174.08      5.91 o 
   3   1  15      602.94      566.25     10.20 o 
   4   1  15      355.95      348.68      8.18 o 
   5   1  15       70.27       60.66      4.06 o 
   6   1  15      228.74      258.68      7.77 o 
   7   1  15      721.40      679.40     13.00 o 
   8   1  15      352.54      358.99     12.07 o 
   9   1  15       39.34       48.89      5.26 o 
  10   1  15      175.40      160.42      8.88 o 
  11   1  15       54.26       61.81      5.96 o 
  12   1  15        1.82        2.51      3.53 o 
  13   1  15        6.17        2.89      3.92 o 
  14   1  15       81.55       99.29      8.19 o 
   0   2  15       42.54       43.71      4.88 o 
   1   2  15       54.60       65.44      3.82 o 
   2   2  15      101.43      106.51      4.99 o 
   3   2  15      635.75      591.95      9.96 o 
   4   2  15       39.93       47.34      4.06 o 
   5   2  15      560.80      530.08     10.47 o 
   6   2  15      264.07      265.82      8.30 o 
   7   2  15      857.90      840.97     15.00 o 
   8   2  15        0.13       -0.39      2.74 o 
   9   2  15       86.89       85.96      6.13 o 
  10   2  15       23.47       27.71      4.51 o 
  11   2  15      100.55      112.07      8.01 o 
  12   2  15       57.78       57.00      6.36 o 
  13   2  15       10.89       17.18      4.90 o 
   1   3  15        5.23        4.64      2.62 o 
   2   3  15        0.74        0.34      2.59 o 
   3   3  15      318.33      332.35      8.57 o 
   4   3  15       29.31       27.71      3.86 o 
   5   3  15      583.62      590.38     14.79 o 
   6   3  15        2.54        2.44      2.73 o 
   7   3  15       96.15       89.71      6.17 o 
   8   3  15       82.52       88.41      6.24 o 
   9   3  15      322.75      330.42     10.15 o 
  10   3  15        3.76       -0.78      4.65 o 
  11   3  15       48.99       58.08      5.78 o 
  12   3  15       28.10       27.56      9.22 o 
   0   4  15       18.66       20.77      4.71 o 
   1   4  15       74.09       79.86      5.65 o 
   2   4  15      200.78      211.04      9.12 o 
   3   4  15      126.26      130.39      7.46 o 
   4   4  15        6.51        3.43      3.50 o 
   5   4  15      378.00      371.05     11.11 o 
   6   4  15      433.68      446.41     12.24 o 
   7   4  15      344.63      328.17     10.24 o 
   8   4  15        1.29        1.18      3.40 o 
   9   4  15       51.29       32.88      5.22 o 
  10   4  15        9.08       16.15      4.17 o 
  11   4  15      185.46      189.73      9.10 o 
   1   5  15      800.12      832.87     13.98 o 
   2   5  15       53.43       56.48      5.37 o 
   3   5  15      395.80      409.37     11.11 o 
   4   5  15       22.42       17.65      4.51 o 
   5   5  15        2.49        4.09      3.73 o 
   6   5  15       89.19       83.69      7.04 o 
   7   5  15       11.21        7.48      4.13 o 
   8   5  15       33.13       24.75      5.80 o 
   9   5  15      515.40      577.42     16.31 o 
   0   6  15       20.55       26.68      6.69 o 
   1   6  15      841.01      864.96     17.63 o 
   2   6  15        1.15        4.63      4.26 o 
   3   6  15      117.37      120.93      8.48 o 
   4   6  15        3.69        4.23      4.44 o 
   5   6  15     1704.04     1699.12     25.74 o 
   0   0  16        4.30        7.45      6.61 o 
   1   0  16      234.17      227.95      9.57 o 
   2   0  16       77.71       85.82      6.53 o 
   3   0  16      437.54      365.61     10.91 o 
   4   0  16      199.58      220.10     11.35 o 
   5   0  16     2058.86     2030.63     33.47 o 
   6   0  16        0.64       -4.23      6.36 o 
   7   0  16      801.82      732.40     39.56 o 
   8   0  16       96.82      103.14     11.44 o 
   9   0  16     1338.72     1250.14     34.81 o 
  10   0  16      516.73      479.88     21.48 o 
  11   0  16      172.91      195.57     16.34 o 
  12   0  16      385.57      421.33     30.79 o 
  13   0  16       80.77      103.34     12.87 o 
   1   1  16      109.51       94.97      4.80 o 
   2   1  16     2025.85     1881.00     23.20 o 
   3   1  16      165.24      158.51      6.57 o 
   4   1  16      433.14      421.53      9.24 o 
   5   1  16       32.58       33.49      4.05 o 
   6   1  16       17.80       22.01      4.31 o 
   7   1  16        0.57        0.96      4.05 o 
   8   1  16      381.42      388.73     19.34 o 
   9   1  16      167.40      151.77      9.98 o 
  10   1  16      642.23      566.27     16.43 o 
  11   1  16       47.94       44.95      6.16 o 
  12   1  16        0.18       -0.68      4.14 o 
  13   1  16        1.54       -0.42      4.15 o 
   0   2  16     2780.89     2580.65     39.66 o 
   1   2  16      103.74      101.77      6.17 o 
   2   2  16      278.26      290.01     11.60 o 
   3   2  16      108.75      113.69      6.64 o 
   4   2  16      258.38      251.99      7.93 o 
   5   2  16      182.51      191.41      7.54 o 
   6   2  16      559.11      541.70     10.98 o 
   7   2  16      327.80      336.34     10.46 o 
   8   2  16      918.37      920.15     16.53 o 
   9   2  16       17.58       17.37      4.18 o 
  10   2  16        3.96        5.05      3.74 o 
  11   2  16       26.10       29.43      7.18 o 
  12   2  16      545.90      561.88     15.51 o 
   1   3  16       14.01       14.40      2.95 o 
   2   3  16      490.20      454.37     10.12 o 
   3   3  16       31.27       26.95      4.75 o 
   4   3  16      416.45      415.71     10.05 o 
   5   3  16      149.70      158.24      7.24 o 
   6   3  16       30.96       44.85      4.43 o 
   7   3  16       15.91       12.72      3.97 o 
   8   3  16      315.83      355.84     13.76 o 
   9   3  16       71.76       72.38      6.10 o 
  10   3  16      438.17      464.38     13.19 o 
  11   3  16        2.20        3.96      4.06 o 
   0   4  16       87.07       98.04      8.03 o 
   1   4  16        1.04       -2.19      2.65 o 
   2   4  16      331.85      327.21     10.02 o 
   3   4  16      207.73      224.35     11.53 o 
   4   4  16       10.04       11.09      3.75 o 
   5   4  16       69.23       72.79      6.11 o 
   6   4  16      613.05      632.72     14.27 o 
   7   4  16      207.47      223.86     11.37 o 
   8   4  16      100.36      114.92      7.94 o 
   9   4  16       21.25       15.64      4.09 o 
  10   4  16        1.66        6.61      4.08 o 
   1   5  16        0.60        6.35      3.49 o 
   2   5  16      190.02      219.87      9.31 o 
   3   5  16        1.86       -3.90      3.90 o 
   4   5  16      586.66      594.16     14.53 o 
   5   5  16        6.55        5.74      4.53 o 
   6   5  16       80.55       77.63      7.04 o 
   7   5  16       91.94       91.33      8.61 o 
   0   6  16       20.38       23.80      6.72 o 
   1   6  16       49.87       53.69      6.67 o 
   1   1  17       23.75       19.78      3.12 o 
   2   1  17      644.85      568.35     10.91 o 
   3   1  17       46.43       52.16      4.40 o 
   4   1  17       97.58       95.89      5.61 o 
   5   1  17        0.72        2.01      3.00 o 
   6   1  17       54.42       71.84      7.11 o 
   7   1  17      163.95      138.31      9.63 o 
   8   1  17      206.05      207.44     11.57 o 
   9   1  17       61.34       68.61      7.19 o 
  10   1  17      276.37      253.17     13.16 o 
  11   1  17      702.08      710.15     21.53 o 
  12   1  17       46.00       34.90      8.06 o 
   0   2  17       47.66       53.45      8.77 o 
   1   2  17      126.52      124.80      6.96 o 
   2   2  17       96.24      104.05      6.55 o 
   3   2  17        1.69        1.49      2.72 o 
   4   2  17        8.65        3.07      3.40 o 
   5   2  17       63.80       60.62      5.51 o 
   6   2  17      124.97      133.39      8.48 o 
   7   2  17      100.82      103.53      7.60 o 
   8   2  17       87.25      106.62      7.98 o 
   9   2  17        3.04       -0.52      3.77 o 
  10   2  17       41.53       44.42      6.66 o 
  11   2  17       86.28       90.83      8.66 o 
   1   3  17      119.54      106.14      6.82 o 
   2   3  17      136.57      143.72      7.72 o 
   3   3  17       56.25       55.79      4.88 o 
   4   3  17      385.19      390.13     11.38 o 
   5   3  17      176.97      164.95      8.38 o 
   6   3  17       21.11       28.86      4.43 o 
   7   3  17       43.10       45.46      5.20 o 
   8   3  17      348.63      356.54     12.30 o 
   9   3  17        1.30       -0.99      4.10 o 
  10   3  17      176.32      189.71     10.66 o 
   0   4  17      667.28      696.22     17.73 o 
   1   4  17        0.09       -0.60      2.99 o 
   2   4  17       80.74      107.59      7.77 o 
   3   4  17        0.14       -1.52      3.60 o 
   4   4  17      270.49      296.90     11.11 o 
   5   4  17       14.91       12.66      4.41 o 
   6   4  17      115.40      123.45      8.06 o 
   7   4  17       38.49       44.37      6.36 o 
   8   4  17       26.75       29.89      7.15 o 
   1   5  17       36.48       36.25      5.13 o 
   2   5  17      640.42      638.39     14.01 o 
   3   5  17       13.20       16.78      5.15 o 
   4   5  17       16.19       12.17      4.66 o 
   5   5  17      113.36      120.72      8.34 o 
   0   0  18       49.79       81.23      9.76 o 
   1   0  18     1373.28     1299.60     39.64 o 
   2   0  18      218.71      207.98     13.76 o 
   3   0  18       51.26       69.84      7.68 o 
   4   0  18        4.74       12.65      4.96 o 
   5   0  18     1045.75     1021.62     30.66 o 
   6   0  18      431.09      412.52     20.55 o 
   7   0  18      691.92      641.62     25.33 o 
   8   0  18       30.53       26.60      7.02 o 
   9   0  18      282.53      259.02     19.04 o 
  10   0  18        1.37       14.77     12.98 o 
  11   0  18       37.89       32.71      9.34 o 
   1   1  18        0.21       -2.46      2.46 o 
   2   1  18       28.66       29.49      3.91 o 
   3   1  18      301.91      303.02     12.17 o 
   4   1  18      125.62      126.24      7.05 o 
   5   1  18      444.56      453.17     18.72 o 
   6   1  18       43.42       51.61      6.35 o 
   7   1  18       36.43       25.84      5.65 o 
   8   1  18      358.22      375.84     15.15 o 
   9   1  18      196.14      214.21     12.37 o 
  10   1  18       26.52       27.75      8.93 o 
  11   1  18      182.68      177.80     11.86 o 
   0   2  18      308.32      315.99     24.44 o 
   1   2  18      467.55      441.69     11.54 o 
   2   2  18      106.86       93.41      7.03 o 
   3   2  18        3.40       -0.40      3.13 o 
   4   2  18      242.51      264.87     10.90 o 
   5   2  18      306.38      313.35     10.80 o 
   6   2  18      180.74      178.71     11.56 o 
   7   2  18      610.91      588.69     17.25 o 
   8   2  18       10.11        8.92      4.57 o 
   9   2  18       64.72       79.78      8.01 o 
  10   2  18        0.21       -1.84      4.54 o 
   1   3  18       19.38       21.03      4.10 o 
   2   3  18       12.06       10.09      4.00 o 
   3   3  18      461.31      424.52     17.96 o 
   4   3  18      298.14      301.42     19.07 o 
   5   3  18      349.63      346.61     14.25 o 
   6   3  18      213.63      268.45     14.00 o 
   7   3  18       77.66       79.54      7.33 o 
   8   3  18       69.50       67.52      6.88 o 
   9   3  18      210.76      220.72     13.08 o 
   0   4  18      167.07      163.83     12.67 o 
   1   4  18      192.94      197.36      9.69 o 
   2   4  18       41.18       55.84      7.62 o 
   3   4  18       92.10       99.32      8.32 o 
   4   4  18        2.69        7.48      5.05 o 
   5   4  18      528.43      571.97     14.35 o 
   6   4  18       90.36       95.99      9.72 o 
   1   5  18       20.68       33.40      5.65 o 
   1   1  19       19.81       17.51      3.92 o 
   2   1  19        0.78        3.55      3.23 o 
   3   1  19       27.44       29.14      4.14 o 
   4   1  19       22.91       24.30      4.77 o 
   5   1  19        1.82        5.44      4.35 o 
   6   1  19       99.08       99.89      9.39 o 
   7   1  19       16.13       20.14      5.57 o 
   8   1  19       34.94       60.22      7.94 o 
   9   1  19       37.64       35.88      6.49 o 
   0   2  19       11.30        9.92      5.43 o 
   1   2  19      127.03      115.05      7.35 o 
   2   2  19       32.18       37.42      4.98 o 
   3   2  19       25.30       26.38      4.89 o 
   4   2  19        0.63       -2.24      3.90 o 
   5   2  19      113.31      116.11      8.63 o 
   6   2  19        3.88        3.08      4.79 o 
   7   2  19        8.56        7.09      5.02 o 
   8   2  19       20.60       22.45      5.39 o 
   1   3  19      119.98      127.99      8.02 o 
   2   3  19       32.39       28.96      5.18 o 
   3   3  19      333.52      305.45     14.14 o 
   4   3  19       46.23       58.47      7.02 o 
   5   3  19        6.38        1.98      5.39 o 
   6   3  19      274.17      304.38     17.07 o 
   7   3  19       75.94       89.81      9.25 o 
   0   4  19        3.17        3.37      5.49 o 
   1   4  19      189.44      207.09     10.23 o 
   2   4  19        4.11        6.40      4.87 o 
   3   4  19        9.08       14.37      5.55 o 
   4   4  19      157.87      162.62     13.91 o 
   0   0  20      546.29      558.73     32.10 o 
   1   0  20       46.30       48.77      7.34 o 
   2   0  20      120.53       99.41      9.68 o 
   3   0  20        0.30       -2.57      4.78 o 
   4   0  20       94.46       92.00     18.62 o 
   5   0  20        1.07       17.45      7.43 o 
   6   0  20      339.58      324.19     28.50 o 
   7   0  20      178.93      209.44     17.98 o 
   8   0  20      166.25      180.99     17.19 o 
   1   1  20      218.94      246.59      9.93 o 
   2   1  20      282.93      277.50     11.51 o 
   3   1  20      445.27      458.66     15.66 o 
   4   1  20      525.30      513.69     16.47 o 
   5   1  20      103.92      112.26      9.45 o 
   6   1  20        5.61        2.64      4.66 o 
   7   1  20        2.31        1.12      5.69 o 
   0   2  20      294.93      362.89     17.05 o 
   1   2  20       67.43       70.00      6.25 o 
   2   2  20       84.35       79.50      6.68 o 
   3   2  20       40.91       50.72      6.90 o 
   4   2  20        2.42        5.48      4.77 o 
   5   2  20       48.70       71.02      9.88 o 
   6   2  20      408.14      420.80     19.88 o 
   1   3  20      204.35      232.63     11.91 o 
   2   3  20      425.12      453.24     20.16 o 
   3   3  20      137.68      139.28     10.74 o 
   4   3  20      170.02      171.04     11.66 o 
   1   1  21        5.77        9.91      4.77 o 
   2   1  21        5.97       12.30      5.08 o 
   3   1  21        0.54        1.72      5.55 o 
   4   1  21       23.80       14.62      6.37 o 
   5   1  21        4.49       -0.89      7.92 o 
   0   2  21      639.45      707.96     22.39 o 
   1   2  21       22.32       33.80      5.43 o 
   2   2  21       25.04       31.83      5.81 o 
   3   2  21        8.95        4.39      5.63 o 
                                                 
